# Supplementary material for: Systematic analysis of in-source modifications of primary metabolites during flow-injection time-of-flight mass spectrometry
Source: Anal Biochem. 2023 Mar 1;664:115036. doi: 10.1016/j.ab.2023.115036 (PMC9902335; doi:10.1016/j.ab.2023.115036)
Supplement: Multimedia component 2 [file mmc2.xlsx]

## Sheet: Content
Supplementary Data for:
Systematic analysis of in-source modifications of primary metabolites during flow-injection time-of-flight mass spectrometry
Niklas Farke‡, Thorben Schramm‡, Andreas Verhülsdonk, Johanna Rapp, Hannes Link*
Bacterial Metabolomics, CMFI, University Tübingen, Auf der Morgenstelle 24, 7206 Tübingen, Germany.
*corresponding author: hannes.link@uni-tuebingen.de
‡contributed equally
This excel sheet includes:
A	List of 160 spike-in standards, their annotation (1= annotated, 0 = not annotated), z-score and RSD (%) of the spike-in standards and the corresponding endogenous metabolites.
B	List of 51 mass differences and their chemical explanations
C	Experimental MS2 features from the Human Metabolome Database (HMDB)
D	Raw data of binary heatmap (figure 1d) of 154 annotated single (de-)protonated spike-in metabolites in positive (1) and negative ionization (-1) mode.
E	List of significant features for all spike-in samples in positive and negative ionization mode.
F	Number of metabolite categories for all 51 annotated mass differences
G	Total number of significant features and explained fractions for single modifications, multiple modifications, and multiple modifications using MS2 information
H	Number of MS2 features matching significant features for each spike-in sample
I	Number of misannotations for each spike-in standard
J	Number of significant m/z features at different fragmentor/skimmer voltages and LC-MS

## Sheet: A
							Positive ionization mode				Negative ionization mode
#	Name	Abbr.	Sum formula	KEGG ID	Neutral mass	Metabolite functional category	Annotated single protonated	Outlier (zscore > 3)	RSD (%), spike-in	RSD (%), endogenous	Annotated single deprotonated	Outlier (zscore > 3)	RSD (%), spike-in	RSD (%), endogenous	Selected ionization mode (highest z-score)
1	L-Aspartic acid	Asp	C4H7NO4	C00049	133.038	Amino Acid Metabolism	1	1	0.0809884	0.0598889	1	1	0.00255025	0.240336	1
2	L-Glutamic acid	Glu	C5H9NO4	C00025	147.053	Amino Acid Metabolism	1	0	0.00906437	0.150826	1	1	0.00377894	0.267326	-1
3	L-Tyrosine	Tyr	C9H11NO3	C00082	181.074	Amino Acid Metabolism	1	1	0.0255973	0.256704	1	1	0.0149941	NaN	1
4	L-Phenylalanine	Phe	C9H11NO2	C00079	165.079	Amino Acid Metabolism	1	1	0.0259249	0.0800738	1	1	0.0797335	0.0517475	1
5	L-Tryptophane	Trp	C11H12N2O2	C00078	204.09	Amino Acid Metabolism	1	1	0.0442135	0.101931	1	1	0.0491895	NaN	1
6	L-Arginine	Arg	C6H14N4O2	C00062	174.112	Amino Acid Metabolism	1	1	0.0571412	0.095608	1	1	0.0375677	NaN	1
7	L-Histidine	His	C6H9N3O2	C00135	155.069	Amino Acid Metabolism	1	1	0.00965144	0.303883	1	1	0.06868	NaN	1
8	L-Lysine	Lys	C6H14N2O2	C00047	146.106	Amino Acid Metabolism	1	1	0.0192441	0.0924746	1	1	0.06267	NaN	1
9	L-Glutamine	Gln	C5H10N2O3	C00064	146.069	Amino Acid Metabolism	1	1	0.0106331	0.103912	1	1	0.024088	0.279198	1
10	L-Asparagine	Asn	C4H8N2O3	C00152	132.054	Amino Acid Metabolism	1	1	0.246177	0.182757	1	1	0.40085	0.00990933	1
11	L-Serine	Ser	C3H7NO3	C00065	105.043	Amino Acid Metabolism	1	1	0.21753	0.17566	1	1	0.0930562	NaN	1
12	L-Threonine	Thr	C4H9NO3	C00188	119.058	Amino Acid Metabolism	1	1	0.0199983	0.353515	1	0	0.130788	0.40351	1
13	L-Cysteine	Cys	C3H7NO2S	C00097	121.02	Amino Acid Metabolism	0	0	NaN	NaN	0	0	NaN	NaN	-1
14	L-Alanine	Ala	C3H7NO2	C00041	89.0477	Amino Acid Metabolism	1	1	0.0444387	0.236505	1	1	0.0872295	0.17904	1
15	Glycine	Gly	C2H5NO2	C00037	75.032	Amino Acid Metabolism	1	1	0.234993	0.0495927	1	1	0.557844	0.185658	1
16	L-Isoleucine	Isle	C6H13NO2	C00407	131.095	Amino Acid Metabolism	1	1	0.0253784	0.353778	1	1	0.0109589	0.543509	1
17	L-Leucine	Leu	C6H13NO2	C00123	131.095	Amino Acid Metabolism	1	1	0.0130756	0.456467	1	1	0.0515546	0.607715	1
18	L-Methionine	Met	C5H11NO2S	C00073	149.051	Amino Acid Metabolism	1	1	0.0516114	2.12134	1	1	0.432538	NaN	-1
19	L-Proline	Pro	C5H9NO2	C00148	115.063	Amino Acid Metabolism	1	1	0.00829987	0.110235	1	1	0.0405432	NaN	1
20	L-Valine	Val	C5H11NO2	C00183	117.079	Amino Acid Metabolism	1	1	0.00696791	0.118645	1	1	0.328862	0.232976	-1
21	trans-4-Hydroxyproline	OHPro	C5H9NO3	C01157	131.058	Amino Acid Metabolism	1	1	0.0787018	0.0500056	1	1	0.259606	0.109944	1
22	L-Homoserine	Hser	C4H9NO3	C00263	119.058	Amino Acid Metabolism	1	1	0.0356613	0.162116	1	1	0.538343	0.314798	1
23	(±)-3-Methyl-2-oxovaleric acid (=Ketoisoleucine)	KetoIsle	C6H10O3	C00671	130.063	Amino Acid Metabolism	1	0	0.0273401	0.0793172	1	1	0.0658244	0.793631	-1
24	4-Methyl-2-oxovalerate (= Ketoleucine)	KetoLeu	C6H10O3	C00233	130.063	Amino Acid Metabolism	1	0	0.0423159	0.0831633	1	1	0.414637	0.497243	-1
25	3-Dehydroquinate	DHQ	C7H10O6	C00944	190.048	Amino Acid Metabolism	0	0	NaN	NaN	1	1	0.00108711	0.0821108	-1
26	4-Hydroxyphenylpyruvate	HPP	C9H8O4	C01179	180.042	Amino Acid Metabolism	0	0	NaN	NaN	1	1	0.0374346	0.219799	-1
27	Shikimate 3-phosphate	ShiP	C7H11O8P	C03175	254.019	Amino Acid Metabolism	1	1	0.106223	NaN	1	1	0.505761	0.0519392	1
28	Chorismate	Chor	C10H10O6	C00251	226.048	Amino Acid Metabolism	0	0	NaN	NaN	1	0	0.224587	NaN	-1
29	Anthranilate	Anth	C7H7NO2	C00108	137.048	Amino Acid Metabolism	0	0	NaN	NaN	1	1	0.0233343	NaN	-1
30	Indole	Indo	C8H7N	C00463	117.058	Amino Acid Metabolism	0	0	NaN	NaN	1	1	0.0152432	NaN	-1
31	Prephenate	Prep	C10H10O6	C00254	226.048	Amino Acid Metabolism	0	0	NaN	NaN	1	1	0.00618484	NaN	-1
32	3-Dehydroshikimate	DHS	C7H8O5	C02637	172.037	Amino Acid Metabolism	0	0	NaN	NaN	1	1	0.0640347	1.98034	-1
33	3-Methyl-2-oxobutyrate	Ketovaline	C5H8O3	C00141	116.047	Amino Acid Metabolism	1	0	0.0571947	0.36037	1	0	0.0200914	0.101427	-1
34	γ-Aminobutyric acid	GABA	C4H9NO2	C00334	103.063	Amino Acid Metabolism	1	1	0.0091811	0.0779838	1	0	0.0728015	0.27425	1
35	Spermidine trihydrochloride	Sper	C7H19N3	C00315	145.158	Amino Acid Metabolism	1	1	0.0347463	0.266252	0	0	NaN	NaN	1
36	2-Ketobutyric acid	2KBA	C4H6O3	C00109	102.032	Amino Acid Metabolism	1	0	0.192559	0.0821427	1	0	0.00473598	0.207717	-1
37	Putrescine dihydrochloride	Put	C4H12N2	C00134	88.1001	Amino Acid Metabolism	1	0	0.0924695	0.124118	0	0	NaN	NaN	-1
38	Phenylpyruvate	Ppyr	C9H8O3	C00166	164.047	Amino Acid Metabolism	1	0	0.0609962	0.716209	1	1	0.0340674	1.16686	-1
39	L-Histidinol	OHHis	C6H11N3O	C00860	141.09	Amino Acid Metabolism	1	1	0.00499828	0.138882	1	1	0.024526	NaN	1
40	L-Ornithine	Orni	C5H12N2O2	C01602	132.09	Amino Acid Metabolism	1	1	0.01064	0.132677	1	1	0.0407307	0.28293	1
41	2,6-Diaminopimelic acid	Dap	C7H14N2O4	C00666	190.095	Amino Acid Metabolism	1	1	0.0052956	NaN	1	1	0.104476	NaN	-1
42	Shikimic acid	SktA	C7H10O5	C00493	174.053	Amino Acid Metabolism	0	0	NaN	NaN	1	1	0.0212943	0.195141	-1
43	Carbamoyl-phosphate	CamP	CH4NO5P	C00169	140.983	Nucleotide Metabolism	0	0	NaN	NaN	0	0	NaN	NaN	-1
44	L-Citrulline	Cit	C6H13N3O3	C00327	175.096	Amino Acid Metabolism	1	1	0.0216443	0.113189	1	1	0.0880999	NaN	1
45	N-Acetyl-L-glutamic acid	NAcGlut	C7H11NO5	C00624	189.064	Amino Acid Metabolism	1	1	0.00239601	0.0970385	1	1	0.00588996	0.101715	-1
46	Argininosuccinic acid	ArgSuc	C10H18N4O6	C03406	290.123	Amino Acid Metabolism	0	0	NaN	NaN	0	0	NaN	NaN	-1
47	Adenosine 5-diphosphate	ADP	C10H15N5O10P2	C00008	427.029	Nucleotide Metabolism	1	1	0.0137313	0.0863633	1	1	0.0268979	NaN	1
48	Guanosine 5-diphosphate	GDP	C10H15N5O11P2	C00035	443.024	Nucleotide Metabolism	1	1	0.0403927	NaN	1	1	0.0600228	NaN	1
49	Uridine 5′-diphosphate disodium salt hydrate	UDP	C9H14N2O12P2	C00015	404.002	Nucleotide Metabolism	1	1	0.0430536	0.0532917	1	1	0.0587524	NaN	-1
50	Guanosine 3,5-cyclic-monophosphate	cGMP	C10H12N5O7P	C00942	345.047	Nucleotide Metabolism	1	1	0.0229036	NaN	1	1	0.0135384	NaN	-1
51	Adenosine 3,5-cyclic-monophosphate	cycAMP	C10H12N5O6P	C00575	329.053	Nucleotide Metabolism	1	1	0.00226368	NaN	1	1	0.0435802	NaN	1
52	Adenosine 5-monophosphate	AMP	C10H14N5O7P	C00020	347.063	Nucleotide Metabolism	1	1	0.0147837	0.181266	1	1	0.0167985	NaN	1
53	Guanosine 5-monophosphate	GMP	C10H14N5O8P	C00144	363.058	Nucleotide Metabolism	1	1	0.0628129	NaN	1	1	0.127968	NaN	1
54	Uridine 5′-monophosphate	UMP	C9H13N2O9P	C00105	324.036	Nucleotide Metabolism	1	1	0.0285265	NaN	1	1	0.0155667	NaN	1
55	Inosine 5′-monophosphate disodium salt hydrate	IMP	C10H13N4O8P	C00130	348.047	Nucleotide Metabolism	1	1	0.020048	NaN	1	1	0.0255093	NaN	1
56	Adenosine 5-triphosphate	ATP	C10H16N5O13P3	C00002	506.996	Nucleotide Metabolism	1	1	0.0133908	0.0721234	1	1	0.0107491	0.067571	-1
57	Guanosine 5-triphosphate	GTP	C10H16N5O14P3	C00044	522.991	Nucleotide Metabolism	1	1	0.0256377	NaN	1	1	0.0329854	NaN	1
58	Uridine 5′-triphosphate tris salt	UTP	C9H15N2O15P3	C00075	483.969	Nucleotide Metabolism	1	1	0.0175928	NaN	1	1	0.0527321	0.0889187	-1
59	Cytidine 5-monophosphate disodium salt	CMP	C9H14N3O8P	C00055	323.052	Nucleotide Metabolism	1	1	0.023785	0.153286	1	1	0.0238145	NaN	1
60	Cytidine 5′-diphosphate disodium salt	CDP	C9H15N3O11P2	C00112	403.018	Nucleotide Metabolism	1	1	0.0358275	NaN	1	1	0.0671058	NaN	1
61	Cytidine 5′-triphosphate disodium salt	CTP	C9H16N3O14P3	C00063	482.985	Nucleotide Metabolism	1	1	0.0294314	NaN	1	1	0.0148678	0.0426202	1
62	Adenine	Ade	C5H5N5	C00147	135.055	Nucleotide Metabolism	1	1	0.00467052	0.124168	1	1	0.00903687	NaN	1
63	Guanine	Gua	C5H5N5O	C00242	151.049	Nucleotide Metabolism	1	1	0.0123113	0.54994	1	1	0.0629185	NaN	-1
64	Hypoxanthine	Hxn	C5H4N4O	C00262	136.039	Nucleotide Metabolism	1	1	0.0212566	NaN	1	1	0.0365908	NaN	1
65	Xanthine sodium salt	Xan	C5H4N4O2	C00385	152.033	Nucleotide Metabolism	1	1	0.0295334	NaN	1	1	0.0271738	NaN	-1
66	Inosine	Ino	C10H12N4O5	C00294	268.081	Nucleotide Metabolism	1	1	0.00531373	NaN	1	1	0.0610722	NaN	1
67	Guanosine	Guas	C10H13N5O5	C00387	283.092	Nucleotide Metabolism	1	1	0.0174964	NaN	1	1	0.162139	NaN	1
68	Uracil	Ura	C4H4N2O2	C00106	112.027	Nucleotide Metabolism	1	0	0.370108	NaN	1	0	0.00406027	0.074037	-1
69	Uridine	Uri	C9H12N2O6	C00299	244.07	Nucleotide Metabolism	1	1	0.0284706	NaN	1	1	0.0729942	NaN	1
70	Cytidine	Ctd	C9H13N3O5	C00475	243.086	Nucleotide Metabolism	1	1	0.0178386	NaN	1	1	0.0361825	NaN	1
71	Cytosine	Cyt	C4H5N3O	C00380	111.043	Nucleotide Metabolism	1	1	0.0108325	4.77024	1	1	0.0186074	NaN	1
72	Orotic acid potassium salt	Oro	C5H4N2O4	C00295	156.017	Nucleotide Metabolism	0	0	NaN	NaN	1	1	0.0151757	0.0589259	-1
73	L-Dihydroorotic acid	DHO	C5H6N2O4	C00337	158.033	Nucleotide Metabolism	1	0	0.0121361	0.104846	1	1	0.00571524	0.107391	-1
74	5-Phosphoribosyl-1-pyrophosphate	PRPP	C5H13O14P3	C00119	389.952	Nucleotide Metabolism	1	1	0.109245	NaN	1	1	0.0752442	NaN	1
75	D-Fructose-1,6-bisphosphate	FBP	C6H14O12P2	C00354	339.996	Central Metabolism	1	0	0.0144061	0.0636285	1	1	0.0111505	0.141535	-1
76	Dihydroxyacetonephosphate	DHAP	C3H7O6P	C00111	169.998	Central Metabolism	1	1	0.0640481	NaN	1	1	0.0251694	0.178061	1
77	Glyceraldehyde-3-phosphate	GAP	C3H7O6P	C00661	169.998	Central Metabolism	1	0	0.0402846	NaN	1	0	0.104598	0.193732	-1
78	Phosphoenolpyruvate	PEP	C3H5O6P	C00074	167.982	Central Metabolism	1	1	0.0562885	NaN	1	1	0.0901426	NaN	1
79	3-Phosphoglycerate	3PG	C3H7O7P	C00197	185.993	Central Metabolism	1	1	0.0681522	0.0931086	1	1	0.122587	0.217413	1
80	2,3-Bisphosphoglycerate	23BPG	C3H8O10P2	C01159	265.959	Central Metabolism	1	1	0.0225568	NaN	1	1	0.107829	NaN	-1
81	Pyruvate	Pyr	C3H4O3	C00022	88.0161	Central Metabolism	0	0	NaN	NaN	1	0	0.0419172	0.152896	-1
82	D-Fructose-6-phosphate	F6P	C6H13O9P	C00085	260.03	Central Metabolism	1	0	0.0525548	0.112524	1	1	0.0615891	0.255478	-1
83	a-D-Glucose-1-phosphate	G1P	C6H13O9P	C00103	260.03	Central Metabolism	1	1	0.0824038	0.108821	1	1	0.0538914	0.27206	-1
84	D-Glucose-6-phosphate	G6P	C6H13O9P	C00092	260.03	Central Metabolism	1	1	0.0506456	0.103543	1	1	0.102564	0.276001	1
85	D-Glucosamine-6-phosphate	Ga6P	C6H14NO8P	C00352	259.046	Central Metabolism	1	1	0.0276721	NaN	1	1	0.0696609	NaN	-1
86	N-Acetyl-D-glucosamine	GlcNAc	C8H15NO6	C00140	221.09	Central Metabolism	1	1	0.0175184	NaN	0	0	NaN	NaN	1
87	Uridine 5′-diphospho-N-acetylglucosamine sodium salt	UDPGlcNAc	C17H27N3O17P2	C00043	607.082	Central Metabolism	1	1	0.040056	0.0547573	1	1	0.0262406	0.119639	1
88	D-Erythrose-4-phosphate	E4P	C4H9O7P	C00279	200.009	Central Metabolism	0	0	NaN	NaN	1	1	0.063611	0.0721666	-1
89	D-Ribose-1-phosphate	R1P	C5H11O8P	C00620	230.019	Central Metabolism	0	0	NaN	NaN	1	1	0.0599438	0.36056	-1
90	D-Ribose-5-phosphate	R5P	C5H11O8P	C00117	230.019	Central Metabolism	0	0	NaN	NaN	1	1	0.0684359	0.355466	-1
91	D-Ribulose-5-phosphate	Ru5P	C5H11O8P	C00199	230.019	Central Metabolism	0	0	NaN	NaN	1	1	0.0677234	0.359972	-1
92	6-Phosphogluconate	6PG	C6H13O10P	C00345	276.025	Central Metabolism	1	1	0.0728656	NaN	1	1	0.0616751	NaN	-1
93	Sedoheptulose-7-phosphate	S7P	C7H15O10P	C05382	290.04	Central Metabolism	0	0	NaN	NaN	1	1	0.0295725	0.0593274	-1
94	Succinyl-CoA	SucCoA	C25H40N7O19P3S	C00091	867.131	Central Metabolism	1	0	0.0656198	NaN	1	0	0.135305	NaN	-1
95	Acetyl-CoA	AcCoA	C23H38N7O17P3S	C00024	809.126	Central Metabolism	1	1	0.0103932	0.0567347	1	1	0.0704799	NaN	1
96	Citrate	CitR	C6H8O7	C00158	192.027	Central Metabolism	0	0	NaN	NaN	1	0	0.0423814	0.166593	-1
97	Isocitrate	IsoCit	C6H8O7	C00311	192.027	Central Metabolism	0	0	NaN	NaN	1	0	0.0389345	0.166684	-1
98	Fumarate	Fum	C4H4O4	C00122	116.011	Central Metabolism	1	0	0.172937	0.477075	1	0	0.0251828	0.0861346	-1
99	L-(-)-Malic acid	Mal	C4H6O5	C00149	134.022	Central Metabolism	1	0	0.338913	NaN	1	1	0.0402963	0.0485976	-1
100	Succinate	Suc	C4H6O4	C00042	118.027	Central Metabolism	1	0	0.225269	NaN	1	1	0.0173853	0.211178	-1
101	α-Ketoglutaric acid	AKG	C5H6O5	C00026	146.022	Central Metabolism	0	0	NaN	NaN	1	0	0.0845298	0.0879599	-1
102	Oxaloacetic acid	OAA	C4H4O5	C00036	132.006	Central Metabolism	0	0	NaN	NaN	1	1	0.212461	NaN	-1
103	Glyoxylic acid monohydrate	GLX	C2H2O3	C00048	74.0004	Central Metabolism	0	0	NaN	NaN	1	0	0.0366269	0.265655	-1
104	Pantothenate	Pan	C9H17NO5	C00864	219.111	Cofactor Metabolism	1	1	0.026571	0.108072	1	1	0.00902516	0.0739318	1
105	3′-Dephosphocoenzyme A	DeCoA	C21H35N7O13P2S	C00882	687.149	Cofactor Metabolism	1	1	0.0252847	NaN	0	0	NaN	NaN	1
106	2,3-Pyridinedicarboxylic acid (Quinolinic acid)	QA	C7H5NO4	C03722	167.022	Cofactor Metabolism	1	1	0.0364014	NaN	1	1	0.053735	0.187693	1
107	Nicotinic acid	Nic	C6H5NO2	C00253	123.032	Cofactor Metabolism	1	1	0.01509	NaN	1	1	0.103759	NaN	1
108	Nicotinic acid adenine dinucleotide phosphate sodium salt	NAAD	C21H27N6O18P3	C13051	744.059	Cofactor Metabolism	1	1	0.00633106	NaN	1	1	0.030172	NaN	1
109	β-Nicotinamide adenine dinucleotide phosphate sodium salt hydrate	NADP	C21H289N7O17P3	C00006	743.075	Cofactor Metabolism	1	1	0.00891292	0.209513	1	1	0.0380485	NaN	1
110	β-Nicotinamide adenine dinucleotide 2′-phosphate reduced tetrasodium salt hydrate	NADPH	C21H30N7O17P3	C00005	745.091	Cofactor Metabolism	1	1	0.0559657	NaN	1	1	0.0595353	NaN	-1
111	β-Nicotinamide adenine dinucleotide, reduced disodium salt hydrate	NADH	C21H29N7O14P2	C00004	665.125	Cofactor Metabolism	1	1	0.0360012	NaN	1	1	0.0155853	NaN	1
112	β-Nicotinamide adenine dinucleotide hydrate	NAD	C21H27N7O14P2	C00003	663.109	Cofactor Metabolism	1	1	0.0474822	0.0467095	1	1	0.00859445	0.0603009	1
113	L-Glutathione reduced	GSH	C10H17N3O6S	C00051	307.084	Antioxidants	1	0	0.0207362	0.117359	1	0	0.0166628	0.161759	-1
114	L-Glutathione oxidized	GSSG	C20H32N6O12S2	C00127	612.152	Antioxidants	1	1	0.0272613	0.354845	1	1	0.0722763	NaN	1
115	D-Alanyl-Alanine	AlaAla	C6H12N2O3	C00993	160.085	Amino Acid Metabolism	1	1	0.0302917	0.0700013	1	1	0.0122132	0.172733	1
116	Salicylic acid	SAA	C7H6O3	C00805	138.032	Amino Acid Metabolism	0	0	NaN	NaN	1	1	0.0770693	0.624286	-1
117	Thymine	Thy	C5H6N2O2	C00178	126.043	Nucleotide Metabolism	0	0	NaN	NaN	1	1	0.0322331	NaN	-1
118	Thiamine	VitB1	C12H17N4OS	C00378	265.112	Cofactor Metabolism	1	1	0.004117	0.071475	1	1	0.0628938	NaN	1
119	Sarcosine	SAR	C3H7NO2	C00213	89.0477	Amino Acid Metabolism	1	1	0.0453886	0.211364	1	0	0.0210209	0.20157	1
120	Glycerol 3-phosphate	G3P	C3H9O6P	C00093	172.014	Central Metabolism	1	1	0.0484781	NaN	1	1	0.0734161	NaN	1
121	4-Hydroxybenzoate	4HBA	C7H6O3	C00156	138.032	Other	0	0	NaN	NaN	1	0	0.0601675	0.70751	-1
122	Biotin	Biot	C10H16N2O3S	C00120	244.088	Cofactor Metabolism	1	1	0.038604	NaN	1	1	0.0206897	NaN	1
123	Spermine	Spe	C10H26N4	C00750	202.216	Amino Acid Metabolism	1	1	0.0487811	1.28632	0	0	NaN	NaN	1
124	Quinate	Qui	C7H12O6	C00296	192.063	Cofactor Metabolism	0	0	NaN	NaN	1	1	0.0378454	0.08875	-1
125	beta-Alanine	bAla	C3H7NO2	C00099	89.0477	Cofactor Metabolism	1	1	0.0587247	0.274194	1	0	0.0458252	0.201866	1
126	DL-Homocysteine	HoCys	C4H9NO2S	C00155	135.035	Amino Acid Metabolism	1	1	0.0978759	NaN	0	0	NaN	NaN	1
127	Folic acid	Folate	C19H19N7O6	C00504	441.14	Cofactor Metabolism	1	1	0.0320556	NaN	1	1	0.0375621	NaN	-1
128	Nicotinamide	NicAm	C6H6N2O	C00153	122.048	Cofactor Metabolism	1	1	0.0120917	0.177198	1	1	0.20587	NaN	1
129	Pyridoxine (vitamin B6)	VitB6	C8H11NO3	C00314	169.074	Cofactor Metabolism	1	1	0.0155651	NaN	1	1	0.05439	NaN	1
130	Riboflavin (vitamin B2/G)	VitB2	C17H20N4O6	C00255	376.138	Cofactor Metabolism	1	1	0.00793629	NaN	1	1	0.0579956	NaN	1
131	Riboflavin 5′-adenosine diphosphate	FAD	C27H33N9O15P2	C00016	785.157	Cofactor Metabolism	1	1	0.00864292	NaN	1	1	0.0148234	NaN	1
132	Riboflavin 5′-monophosphate	FMN	C17H21N4O9P	C00061	456.105	Cofactor Metabolism	1	1	0.0399816	NaN	1	1	0.0391759	NaN	1
133	Tetrahydrofolic acid	THF	C19H23N7O6	C00101	445.171	Cofactor Metabolism	0	0	NaN	NaN	0	0	NaN	NaN	-1
134	Malonyl-CoA	MalCoA	C24H38N7O19P3S	C00083	853.116	Cofactor Metabolism	0	0	NaN	NaN	1	1	0.0613351	NaN	-1
135	(R-)Pantoate	Panto	C6H12O4	C00522	148.074	Cofactor Metabolism	1	0	0.0588515	0.159057	1	0	0.00281118	0.335097	-1
136	Pyridoxal 5′-phosphate	PLP	C8H10NO6P	C00018	247.025	Cofactor Metabolism	1	1	0.0840273	NaN	1	1	0.018465	NaN	1
137	Pyridoxamine	PM	C8H12N2O2	C00534	168.09	Cofactor Metabolism	1	1	0.0140135	0.289244	1	1	0.0505411	NaN	1
138	Pyridoxal	PyrAl	C8H9NO3	C00250	167.058	Cofactor Metabolism	1	1	0.00763623	0.113163	1	1	0.0448219	NaN	1
139	Cadaverine	Cada	C5H14N2	C01672	102.116	Amino Acid Metabolism	1	1	0.0898958	0.168821	0	0	NaN	NaN	1
140	Inosine 5′-diphosphate	IDP	C10H14N4O11P2	C00104	428.013	Nucleotide Metabolism	1	1	0.121073	NaN	1	1	0.0394375	NaN	1
141	Xanthosine	Xantho	C10H12N4O6	C01762	284.076	Nucleotide Metabolism	1	1	0.0256086	NaN	1	1	0.0841896	NaN	1
142	Inosine 5′-triphosphate	ITP	C10H15N4O14P3	C00081	507.98	Nucleotide Metabolism	1	1	0.0705855	NaN	1	1	0.114133	NaN	1
143	DL-Norvaline	Norva	C5H11NO2	C01826	117.079	Other	1	0	0.0185624	0.129362	1	0	0.0552232	0.261525	-1
144	γ-L-Glutamyl-L-cysteine	GluCys	C8H14N2O5S	C00669	250.062	Other	1	1	0.0283317	0.125385	1	1	0.0993404	NaN	1
145	Cys-Gly, oxidized	CysGly	C5H10N2O3S	C01419	178.041	Other	1	0	0.0231493	0.142353	0	0	NaN	NaN	-1
146	Tyramine	TYM	C8H11NO	C00483	137.084	Other	1	1	0.010144	NaN	1	1	0.0286532	NaN	1
147	Dopamine hydrochloride	DPM	C8H11NO2	C03758	153.079	Other	1	1	0.0209314	0.220175	1	1	0.082029	NaN	1
148	Phenethylamine	PTM	C8H11N	C05332	121.089	Other	1	1	0.0193093	NaN	0	0	NaN	NaN	1
149	3-Hydroxybenzoate	3HBA	C7H6O3	C00587	138.032	Amino Acid Metabolism	0	0	NaN	NaN	1	1	0.11443	0.704994	-1
150	Cumate	Cute	C10H12O2	C06578	164.084	Amino Acid Metabolism	1	0	0.106802	NaN	1	1	0.0136844	NaN	-1
151	3,4-Dihydroxy-L-phenylalanine	DOPA	C9H11NO4	C00355	197.069	Amino Acid Metabolism	0	0	NaN	NaN	0	0	NaN	NaN	-1
152	γ-L-Glutamyl-L-alanine	GluAla	C8H14N2O5	C03740	218.09	Amino Acid Metabolism	1	1	0.0400721	0.0511525	1	1	0.0301727	NaN	1
153	Metformin	MeFo	C4H11N5	C07151	129.101	Other	1	1	0.0016495	0.403776	0	0	NaN	NaN	1
154	L-Methionine sulfoximine	MeSOx	C5H12N2O3S	C03510	180.057	Other	1	1	0.00843668	NaN	0	0	NaN	NaN	1
155	D-(−)-Pantolactone	PanLac	C6H10O3	C01012	130.063	Other	1	0	0.129745	0.0817045	1	0	0.121943	0.881802	-1
156	Prenol	Prenol	C5H10O	C01390	86.0732	Cofactor Metabolism	0	0	NaN	NaN	1	0	0.0411225	0.0859798	-1
157	Serotonin	Sero	C10H12N2O	C00780	176.095	Other	1	1	0.0142954	NaN	0	0	NaN	NaN	1
158	Taurine	Taur	C2H7NO3S	C00245	125.015	Other	1	1	0.147943	NaN	1	1	0.0573338	NaN	-1
159	Tryptamine	TRPM	C10H12N2	C00398	160.1	Amino Acid Metabolism	1	1	0.0153387	NaN	1	1	0.0300952	NaN	1
160	Menadione	VitK3	C11H8O2	C05377	172.052	Other	0	0	NaN	NaN	0	0	NaN	NaN	-1

## Sheet: B
Mass shift (Da)	Explanation/Formula	Category
0.984016	O-HN	Chemical Reaction
1.00335	[13]C	Natural_abundance
1.97881	O-CH2	Chemical Reaction
2.00425	[18]O	Natural_abundance
2.01565	H2	Chemical Reaction
6.00807	2Na-K-H	Adduct
7.98583	H3BO3-3H2O	Adduct
14.0157	CH2	Chemical Reaction
15.9738	K-Na	Adduct
15.9949	O	Chemical Reaction
17.0265	N1H3	Chemical Reaction
18.0106	H2O	Chemical Reaction
21.9819	Na-H	Adduct
27.9949	CO	Chemical Reaction
28.0313	C2H4	Chemical Reaction
30.0106	CH2O	Chemical Reaction
32.0262	CH3OH	Adduct
35.9767	HCl	Adduct
37.9559	K-H	Adduct
39.9925	NaOH	Adduct
42.0106	C2H2O	Chemical Reaction
42.0471	C3H6	Chemical Reaction
43.9639	2Na-2H	Adduct
43.9898	CO2	Chemical Reaction
44.0261	C2H6O2-H2O	Chemical Reaction
46.0055	HCOOH	Adduct
55.9197	Ni-2H	Adduct
55.9664	KOH	Adduct
58.0419	C3H6O	Chemical Reaction
59.9371	Na+K-2H	Adduct
60.0211	C2H4O2	Adduct
62.0004	H2CO3	Adduct
62.9956	HNO3	Adduct
67.9874	HCOONa	Adduct
68.0626	C5H8	Chemical Reaction
77.9773	H2SiO3	Adduct
79.9568	SO3	Chemical Reaction
79.9663	HPO3	Chemical Reaction
82.0031	CH3COONa	Adduct
83.9614	HCOOK	Adduct
83.9823	NaHCO3	Adduct
88.0523	2x(C2H6O2-H2O)	Chemical Reaction
97.9769	H3PO4	Adduct
97.977	CH3COOK	Adduct
99.9563	KHCO3	Adduct
119.959	NaH2PO4	Adduct
120.024	C3H8SiO3	Adduct
162.053	C6H10O5	Chemical Reaction
176.032	C6H8O6	Chemical Reaction
238.23	C16H30O	Chemical Reaction
291.095	C11H17NO8	Chemical Reaction

## Sheet: C
Experimental MS2 features from HMDB
KEGG ID	MS2 m/z features (m/z)
-	59.1
-	80
C00002	136
C00002	158.9
C00002	282.1
C00002	78.8939
C00002	183.012
C00002	193.958
C00002	229.499
C00002	230.514
C00002	243.493
C00002	273.174
C00002	290.903
C00002	328.092
C00002	408.01
C00002	426.022
C00002	146.761
C00002	158.864
C00002	174.989
C00002	176.869
C00002	213.987
C00002	221.04
C00002	238.968
C00002	246.316
C00002	255.021
C00002	256.818
C00002	272.997
C00002	290.948
C00002	293.975
C00002	310.121
C00002	352.953
C00002	370.935
C00002	390.058
C00002	408
C00002	409.028
C00002	426.126
C00002	470.057
C00002	487.989
C00002	585.884
C00002	78.8939
C00002	183.012
C00002	193.958
C00002	229.499
C00002	230.514
C00002	243.493
C00002	273.174
C00002	290.903
C00002	328.092
C00002	408.01
C00002	426.022
C00002	146.761
C00002	158.864
C00002	174.989
C00002	176.869
C00002	213.987
C00002	221.04
C00002	238.968
C00002	246.316
C00002	255.021
C00002	256.818
C00002	272.997
C00002	290.948
C00002	293.975
C00002	310.121
C00002	352.953
C00002	370.935
C00002	390.058
C00002	408
C00002	409.028
C00002	426.126
C00002	470.057
C00002	487.989
C00002	585.884
C00003	540
C00003	541.1
C00003	79
C00003	159
C00003	272.9
C00003	136
C00003	97
C00003	525
C00003	232.9
C00003	135
C00003	136
C00003	232
C00003	371
C00003	428
C00003	523
C00003	524
C00003	541
C00003	542
C00003	543
C00003	648
C00003	662
C00003	663
C00003	664
C00003	665
C00003	96
C00003	97
C00003	135
C00003	136
C00003	216
C00003	232
C00003	250
C00003	348
C00003	427
C00003	428
C00003	429
C00003	443
C00003	444
C00003	523
C00003	524
C00003	525
C00003	541
C00003	542
C00003	97
C00003	119
C00003	123
C00003	136
C00003	231
C00003	232
C00003	250
C00003	330
C00003	348
C00003	428
C00003	123.013
C00003	136.04
C00003	177.141
C00003	232.189
C00003	273.162
C00003	329.954
C00003	335.219
C00003	355.118
C00003	363.619
C00003	364.593
C00003	410.153
C00003	415.252
C00003	428.212
C00003	469.095
C00003	486.88
C00003	490.146
C00003	506.132
C00003	508.135
C00003	511.144
C00003	524.086
C00003	586.161
C00003	590.668
C00003	604.076
C00003	604.984
C00003	609.159
C00003	622.036
C00003	623.131
C00003	193.055
C00003	215.869
C00003	232.095
C00003	250.219
C00003	312.129
C00003	328.205
C00003	330.133
C00003	348.187
C00003	371.084
C00003	410.174
C00003	428.11
C00003	444.165
C00003	452.241
C00003	524.092
C00003	529.064
C00003	542.056
C00003	542.763
C00003	232.263
C00003	312.244
C00003	330.137
C00003	371.213
C00003	410.197
C00003	428.245
C00003	469.108
C00003	490.065
C00003	506.164
C00003	508.206
C00003	524.149
C00003	586.078
C00003	604.015
C00003	604.695
C00003	609.161
C00003	622.016
C00003	726.049
C00003	135.136
C00003	139.122
C00003	152.081
C00003	162.905
C00003	181.043
C00003	93.9842
C00003	94.7973
C00003	111.951
C00003	140.956
C00003	160.971
C00003	187.097
C00003	199.949
C00003	203.038
C00003	207.488
C00003	215.906
C00003	226.166
C00003	96.0185
C00003	97.0577
C00003	105.988
C00003	122.993
C00003	123.862
C00003	136.063
C00003	193.254
C00003	219.07
C00003	232.238
C00003	250.293
C00003	312.486
C00003	317.301
C00003	348.241
C00003	371.129
C00003	389.083
C00003	410.24
C00003	428.205
C00003	444.261
C00003	506.041
C00003	511.072
C00003	524.115
C00003	524.765
C00003	529.132
C00003	542.037
C00003	542.987
C00003	158.966
C00003	171.118
C00003	175.044
C00003	177.027
C00003	181.223
C00003	193.056
C00003	211.077
C00003	227.044
C00003	255.011
C00003	273.104
C00003	291.179
C00003	328.151
C00003	346.082
C00003	387.984
C00003	400.122
C00003	405.061
C00003	408.052
C00003	412.138
C00003	422.897
C00003	426.029
C00003	426.716
C00003	442.18
C00003	450.066
C00003	460.186
C00003	466.232
C00003	467.812
C00003	480.187
C00003	492.242
C00003	522.125
C00003	175.186
C00003	176.993
C00003	193.115
C00003	211.254
C00003	214.143
C00003	221.101
C00003	237.125
C00003	239.017
C00003	255.076
C00003	273.143
C00003	291.171
C00003	310.273
C00003	328.304
C00003	335.094
C00003	346.254
C00003	353.057
C00003	370.169
C00003	371.117
C00003	387.148
C00003	390.205
C00003	408.121
C00003	424.265
C00003	426.208
C00003	449.133
C00003	467.141
C00003	468.295
C00003	470.16
C00003	485.071
C00003	485.688
C00003	488.107
C00003	488.779
C00003	498.143
C00003	504.195
C00003	506.056
C00003	506.698
C00003	522.138
C00003	540.06
C00003	560.112
C00003	584.162
C00003	601.995
C00003	602.667
C00003	297.027
C00003	329.154
C00003	395.188
C00003	408.053
C00003	425.982
C00003	466.922
C00003	522.892
C00003	602.023
C00003	607.194
C00003	620.07
C00003	620.773
C00003	644.071
C00003	662.241
C00003	724.214
C00003	158.981
C00003	175.074
C00003	176.927
C00003	193.034
C00003	211.025
C00003	214.072
C00003	243.41
C00003	255.214
C00003	273.085
C00003	276.232
C00003	291.113
C00003	307.273
C00003	328.136
C00003	346.069
C00003	388.279
C00003	400.139
C00003	405.138
C00003	408.022
C00003	408.69
C00003	412.122
C00003	424.045
C00003	426.061
C00003	426.672
C00003	442.081
C00003	460.066
C00003	480.088
C00003	522.179
C00003	158.92
C00003	174.956
C00003	193.101
C00003	210.976
C00003	255.026
C00003	273
C00003	274.112
C00003	291.096
C00003	328.151
C00003	329.198
C00003	346.061
C00003	347.136
C00003	405.1
C00003	407.963
C00003	408.978
C00003	409.604
C00003	426.037
C00003	427.119
C00003	442.167
C00003	443.199
C00003	453.304
C00003	468.99
C00003	473.135
C00003	481.082
C00003	505.037
C00003	510.515
C00003	522.316
C00003	523.201
C00003	327.985
C00003	345.762
C00003	408.176
C00003	426.153
C00003	483.762
C00003	540.042
C00003	547.84
C00003	594.06
C00003	600.333
C00003	626.243
C00003	652.33
C00004	408
C00004	79.1
C00004	159
C00004	272.9
C00004	346
C00004	136.2
C00004	108
C00004	96.9
C00004	649.2
C00005	408
C00005	158.9
C00005	79
C00005	408
C00005	397
C00005	136.1
C00005	302
C00005	108
C00005	150.1
C00005	53.622
C00005	57.304
C00005	79.885
C00005	103.571
C00005	113.513
C00005	122.963
C00005	137.201
C00005	146.038
C00005	147.02
C00005	155.121
C00005	157.453
C00005	163.959
C00005	168.5
C00005	169.605
C00005	172.674
C00005	181.88
C00005	197.715
C00005	212.2
C00005	212.691
C00005	233.928
C00005	234.664
C00005	253.201
C00005	270.757
C00005	285.857
C00005	315.199
C00005	319.865
C00005	322.443
C00005	322.811
C00005	324.039
C00005	328.582
C00005	335.457
C00005	341.473
C00005	345.77
C00005	350.804
C00005	359.153
C00005	363.696
C00005	367.993
C00005	376.343
C00005	387.393
C00005	395.006
C00005	416.739
C00005	423.001
C00005	431.105
C00005	457.136
C00005	457.628
C00005	467.205
C00005	474.818
C00005	481.94
C00005	489.431
C00005	517.428
C00005	527.989
C00005	532.532
C00005	536.093
C00005	547.145
C00005	554.267
C00005	554.758
C00005	561.267
C00005	561.512
C00005	573.055
C00005	576.494
C00005	580.915
C00005	588.405
C00005	590.124
C00005	590.247
C00005	592.212
C00005	603.141
C00005	612.229
C00005	616.404
C00005	616.527
C00005	653.49
C00005	681.734
C00005	689.47
C00005	696.838
C00005	715.013
C00005	719.311
C00005	727.416
C00005	728.644
C00005	732.451
C00005	732.573
C00005	739.45
C00005	741.047
C00005	742.643
C00005	749.888
C00005	750.011
C00005	750.134
C00005	755.169
C00005	758.73
C00005	791.885
C00005	811.901
C00005	818.778
C00005	820.006
C00005	829.461
C00005	829.829
C00005	74.734
C00005	135.889
C00005	175.585
C00005	218.294
C00005	231.552
C00005	232.952
C00005	264.824
C00005	328.061
C00005	418.76
C00005	429.904
C00005	439.294
C00005	491.157
C00005	503.62
C00005	509.097
C00005	605.649
C00005	656.834
C00005	709.279
C00005	54.481
C00005	55.586
C00005	60.372
C00005	62.949
C00005	73.994
C00005	74.853
C00005	91.298
C00005	98.294
C00005	118.299
C00005	125.173
C00005	126.891
C00005	127.014
C00005	135.605
C00005	139.656
C00005	150.334
C00005	153.403
C00005	157.453
C00005	165.554
C00005	166.905
C00005	171.201
C00005	171.569
C00005	175.62
C00005	177.952
C00005	182.494
C00005	182.739
C00005	188.999
C00005	193.173
C00005	197.346
C00005	209.745
C00005	214.164
C00005	218.46
C00005	221.652
C00005	224.966
C00005	236.383
C00005	242.153
C00005	244.362
C00005	251.114
C00005	252.342
C00005	253.201
C00005	258.48
C00005	259.339
C00005	260.199
C00005	265.6
C00005	267.074
C00005	269.283
C00005	276.281
C00005	277.632
C00005	279.719
C00005	280.946
C00005	282.174
C00005	284.507
C00005	287.33
C00005	295.924
C00005	304.641
C00005	309.061
C00005	313.112
C00005	313.972
C00005	317.532
C00005	321.829
C00005	330.546
C00005	337.79
C00005	340.491
C00005	353.137
C00005	360.258
C00005	361.854
C00005	366.52
C00005	370.572
C00005	375.238
C00005	403.969
C00005	407.775
C00005	408.758
C00005	410.722
C00005	419.44
C00005	425.211
C00005	428.281
C00005	428.895
C00005	433.438
C00005	435.28
C00005	437.367
C00005	437.613
C00005	445.962
C00005	454.803
C00005	455.663
C00005	459.592
C00005	462.416
C00005	464.258
C00005	477.151
C00005	481.326
C00005	497.781
C00005	507.85
C00005	509.446
C00005	519.516
C00005	526.269
C00005	526.638
C00005	527.006
C00005	530.322
C00005	530.567
C00005	532.532
C00005	534.865
C00005	541.251
C00005	544.321
C00005	545.549
C00005	548.618
C00005	548.741
C00005	563.354
C00005	570.354
C00005	571.091
C00005	581.897
C00005	587.914
C00005	592.458
C00005	592.581
C00005	596.878
C00005	601.668
C00005	608.422
C00005	610.878
C00005	614.439
C00005	614.685
C00005	629.175
C00005	640.964
C00005	641.455
C00005	659.875
C00005	672.524
C00005	677.313
C00005	677.681
C00005	681.488
C00005	683.944
C00005	685.418
C00005	686.646
C00005	694.26
C00005	694.505
C00005	699.049
C00005	712.68
C00005	720.171
C00005	720.662
C00005	725.451
C00005	725.574
C00005	729.995
C00005	730.24
C00005	730.363
C00005	734.538
C00005	738.836
C00005	743.134
C00005	751.976
C00005	756.274
C00005	756.519
C00005	763.151
C00005	768.554
C00005	777.518
C00005	784.64
C00005	788.447
C00005	792.499
C00005	796.429
C00005	796.552
C00005	803.797
C00005	807.112
C00005	819.146
C00005	823.076
C00005	828.11
C00005	829.338
C00005	836.337
C00005	836.583
C00005	836.829
C00005	849.968
C00006	620
C00006	619.9
C00006	79
C00006	158.9
C00006	273
C00006	136
C00006	603.9
C00006	507.9
C00006	96.8
C00006	123.013
C00006	136.04
C00006	177.141
C00006	232.189
C00006	273.162
C00006	329.954
C00006	335.219
C00006	355.118
C00006	363.619
C00006	364.593
C00006	410.153
C00006	415.252
C00006	428.212
C00006	469.095
C00006	486.88
C00006	490.146
C00006	506.132
C00006	508.135
C00006	511.144
C00006	524.086
C00006	586.161
C00006	590.668
C00006	604.076
C00006	604.984
C00006	609.159
C00006	622.036
C00006	623.131
C00006	193.055
C00006	215.869
C00006	232.095
C00006	250.219
C00006	312.129
C00006	328.205
C00006	330.133
C00006	348.187
C00006	371.084
C00006	410.174
C00006	428.11
C00006	444.165
C00006	452.241
C00006	524.092
C00006	529.064
C00006	542.056
C00006	542.763
C00006	232.263
C00006	312.244
C00006	330.137
C00006	371.213
C00006	410.197
C00006	428.245
C00006	469.108
C00006	490.065
C00006	506.164
C00006	508.206
C00006	524.149
C00006	586.078
C00006	604.015
C00006	604.695
C00006	609.161
C00006	622.016
C00006	726.049
C00006	123.015
C00006	136.106
C00006	177.197
C00006	193.173
C00006	218.832
C00006	232.186
C00006	273.186
C00006	312.367
C00006	313.09
C00006	330.242
C00006	335.089
C00006	354.986
C00006	363.596
C00006	364.579
C00006	366.096
C00006	371.682
C00006	409.978
C00006	428.307
C00006	468.949
C00006	486.308
C00006	486.979
C00006	490.154
C00006	506.202
C00006	508.051
C00006	524.001
C00006	586.181
C00006	587.361
C00006	590.883
C00006	604.009
C00006	604.805
C00006	609.045
C00006	610.296
C00006	621.52
C00006	622.157
C00006	623.245
C00006	726.383
C00006	122.97
C00006	124.027
C00006	136.044
C00006	219.092
C00006	232.264
C00006	233.307
C00006	272.954
C00006	312.208
C00006	330.081
C00006	335.176
C00006	363.648
C00006	364.642
C00006	365.596
C00006	366.389
C00006	368.476
C00006	372.195
C00006	392.457
C00006	410.094
C00006	411.208
C00006	414.966
C00006	428.165
C00006	450.6
C00006	469.015
C00006	470.009
C00006	486.944
C00006	490.135
C00006	491.105
C00006	506.243
C00006	507.947
C00006	508.99
C00006	524.315
C00006	586.018
C00006	587.145
C00006	591.022
C00006	604.139
C00006	605.158
C00006	609.138
C00006	621.975
C00006	623.092
C00006	214.325
C00006	232.158
C00006	312.235
C00006	330.11
C00006	371.191
C00006	408.183
C00006	410.144
C00006	428.197
C00006	469.024
C00006	490.138
C00006	506.262
C00006	508.106
C00006	524.292
C00006	585.934
C00006	604.119
C00006	604.775
C00006	609.084
C00006	621.994
C00006	622.678
C00006	726.07
C00006	158.977
C00006	175.023
C00006	193.193
C00006	210.983
C00006	214.161
C00006	243.017
C00006	255.08
C00006	273.102
C00006	291.178
C00006	307.018
C00006	310.136
C00006	328.093
C00006	346.121
C00006	346.996
C00006	388.105
C00006	400.154
C00006	405.093
C00006	408.031
C00006	412.373
C00006	424.388
C00006	426.099
C00006	442.192
C00006	459.997
C00006	468.211
C00006	480.184
C00006	492.176
C00006	522.105
C00006	175.147
C00006	177.086
C00006	193.159
C00006	211.141
C00006	214.212
C00006	239.036
C00006	255.006
C00006	273.124
C00006	291.156
C00006	310.312
C00006	328.213
C00006	335.165
C00006	346.188
C00006	353.138
C00006	369.152
C00006	371.151
C00006	387.227
C00006	390.215
C00006	408.044
C00006	408.685
C00006	424.339
C00006	426.141
C00006	448.969
C00006	467.009
C00006	468.152
C00006	470.186
C00006	474.286
C00006	485.185
C00006	488.045
C00006	488.689
C00006	504.178
C00006	506.065
C00006	522.153
C00006	522.758
C00006	540.086
C00006	560.14
C00006	584.179
C00006	602.035
C00006	602.676
C00006	395.263
C00006	408.146
C00006	602.148
C00006	620.051
C00006	620.69
C00006	724.272
C00006	175.175
C00006	177.047
C00006	193.125
C00006	211.133
C00006	214.167
C00006	239.015
C00006	255.102
C00006	273.053
C00006	291.149
C00006	309.191
C00006	310.183
C00006	328.141
C00006	334.981
C00006	346.204
C00006	353.09
C00006	369.23
C00006	371.08
C00006	387.198
C00006	390.178
C00006	408.053
C00006	408.929
C00006	424.083
C00006	426.07
C00006	450.183
C00006	467.087
C00006	468.316
C00006	470.115
C00006	485.131
C00006	488.152
C00006	498.22
C00006	504.139
C00006	506
C00006	506.605
C00006	522.071
C00006	522.695
C00006	540.034
C00006	540.757
C00006	548.151
C00006	560.179
C00006	584.075
C00006	602.01
C00006	408.051
C00006	413.245
C00006	426.271
C00006	602.116
C00006	620.026
C00006	620.691
C00006	643.923
C00006	724.485
C00006	408.274
C00006	426.234
C00006	602.257
C00006	620.102
C00006	621.056
C00006	643.917
C00006	724.034
C00008	136
C00008	79
C00008	158.9
C00008	134
C00008	328
C00008	118.9
C00008	96.8
C00008	348.1
C00008	135
C00008	136
C00008	347
C00008	348
C00008	349
C00008	350
C00008	427
C00008	428
C00008	96
C00008	97
C00008	135
C00008	136
C00008	231
C00008	347
C00008	348
C00008	96
C00008	97
C00008	118
C00008	135
C00008	136
C00008	134.023
C00008	158.957
C00008	193.093
C00008	214.086
C00008	273.092
C00008	291.022
C00008	328.038
C00008	342.162
C00008	407.996
C00008	410.951
C00008	425.11
C00008	426.121
C00008	78.9597
C00008	134.047
C00008	158.925
C00008	426.022
C00008	134.023
C00008	158.957
C00008	193.093
C00008	214.086
C00008	273.092
C00008	291.022
C00008	328.038
C00008	342.162
C00008	407.996
C00008	410.951
C00008	425.11
C00008	426.121
C00008	78.9597
C00008	134.047
C00008	158.925
C00008	426.022
C00010	261.1
C00010	408
C00010	79
C00010	158.9
C00010	418.9
C00010	136
C00010	131.9
C00010	88
C00015	79
C00015	97
C00015	158.9
C00015	111
C00015	251.1
C00015	105.1
C00015	388.2
C00015	93.2
C00015	77
C00015	78.9599
C00015	111.02
C00015	158.925
C00015	272.958
C00015	305.022
C00015	402.994
C00015	78.9599
C00015	111.02
C00015	158.925
C00015	272.958
C00015	305.022
C00015	402.994
C00015	69
C00015	96.48
C00015	97.1
C00015	97.55
C00015	96.33
C00015	96.83
C00015	97.5
C00015	69
C00015	96.48
C00015	97.1
C00015	97.55
C00016	348
C00016	347
C00016	348
C00016	439
C00016	440
C00016	786
C00016	787
C00016	135
C00016	136
C00016	347
C00016	348
C00016	349
C00016	438
C00016	439
C00016	440
C00016	135
C00016	136
C00016	137
C00016	242
C00016	243
C00016	249
C00016	347
C00016	348
C00016	359
C00016	360
C00016	421
C00016	422
C00016	438
C00016	439
C00016	440
C00016	108.971
C00016	118.996
C00016	136.045
C00016	137.003
C00016	250.142
C00016	268.281
C00016	275.266
C00016	330.196
C00016	157.135
C00016	172.16
C00016	173.068
C00016	178.081
C00016	198.162
C00016	200.272
C00016	212.179
C00016	218.123
C00016	224.269
C00016	226.174
C00016	243.129
C00016	244.378
C00016	252.183
C00016	253.223
C00016	254.241
C00016	255.237
C00016	257.177
C00016	267.152
C00016	268.106
C00016	269.199
C00016	270.367
C00016	272.235
C00016	280.134
C00016	283.228
C00016	285.244
C00016	297.138
C00016	298.319
C00016	299.381
C00016	311.216
C00016	313.416
C00016	323.271
C00016	334.282
C00016	341.175
C00016	341.791
C00016	351.582
C00016	352.307
C00016	359.215
C00016	377.09
C00016	378.259
C00016	379.175
C00016	394.316
C00016	396.202
C00016	397.224
C00016	403.227
C00016	421.229
C00016	422.247
C00016	243.109
C00016	250.348
C00016	267.865
C00016	297.285
C00016	323.393
C00016	334.1
C00016	341.262
C00016	348.145
C00016	352.341
C00016	359.37
C00016	396.071
C00016	403.268
C00016	421.172
C00016	422.237
C00016	428.021
C00016	428.629
C00016	439.155
C00016	612.882
C00016	743.277
C00016	769.139
C00016	109.078
C00016	118.975
C00016	136.02
C00016	136.902
C00016	250.146
C00016	306.257
C00016	172.223
C00016	173.135
C00016	198.157
C00016	200.181
C00016	201.234
C00016	210.214
C00016	212.151
C00016	224.311
C00016	226.232
C00016	236.216
C00016	243.166
C00016	252.197
C00016	254.161
C00016	255.227
C00016	257.144
C00016	267.227
C00016	268.178
C00016	269.037
C00016	272.887
C00016	280.189
C00016	281.289
C00016	295.047
C00016	297.229
C00016	298.299
C00016	309.369
C00016	311.252
C00016	313.258
C00016	323.143
C00016	334.111
C00016	341.233
C00016	352.171
C00016	359.199
C00016	378.075
C00016	379.145
C00016	393.162
C00016	394.447
C00016	396.162
C00016	397.089
C00016	403.108
C00016	421.11
C00016	422.06
C00016	422.898
C00016	243.078
C00016	250.21
C00016	290.336
C00016	305.331
C00016	306.954
C00016	323.112
C00016	334.165
C00016	341.138
C00016	348.141
C00016	359.314
C00016	379.116
C00016	396.233
C00016	403.069
C00016	421.164
C00016	422.133
C00016	428.186
C00016	439.138
C00016	439.76
C00016	519.113
C00016	535.292
C00016	743.16
C00016	767.99
C00016	769.132
C00016	135.032
C00016	162.899
C00016	180.972
C00016	195.01
C00016	198.217
C00016	241.063
C00016	243.073
C00016	255.157
C00016	297.18
C00016	339.171
C00016	394.307
C00016	419.217
C00016	241.196
C00016	255.171
C00016	273.076
C00016	339.22
C00016	346.015
C00016	408.167
C00016	419.237
C00016	426.104
C00016	437.136
C00016	437.758
C00016	455.116
C00016	517.075
C00016	517.685
C00016	528.056
C00016	542.165
C00016	686.312
C00016	766.142
C00016	241.3
C00016	255.202
C00016	273.173
C00016	339.329
C00016	346.137
C00016	347.253
C00016	394.327
C00016	408.166
C00016	419.238
C00016	437.058
C00016	438.154
C00016	455.25
C00016	468.133
C00016	517.087
C00016	517.854
C00016	528.248
C00016	542.188
C00016	686.354
C00016	766.261
C00016	162.991
C00016	177.167
C00016	181
C00016	192.891
C00016	195.124
C00016	198.096
C00016	241.146
C00016	243.242
C00016	255.193
C00016	296.279
C00016	297.219
C00016	321.263
C00016	339.131
C00016	394.182
C00016	419.266
C00016	241.214
C00016	255.16
C00016	346.235
C00016	408.147
C00016	419.184
C00016	437.209
C00016	455.076
C00016	517.061
C00016	528.068
C00016	542.178
C00016	686.262
C00016	766.222
C00016	241.218
C00016	255.238
C00016	273.136
C00016	346.221
C00016	347.279
C00016	408.257
C00016	419.345
C00016	437.112
C00016	438.222
C00016	455.192
C00016	517.09
C00016	518.124
C00016	528.12
C00016	542.236
C00016	543.337
C00016	686.256
C00016	766.254
C00018	94
C00018	168
C00018	122
C00018	150
C00018	248
C00018	168
C00018	77
C00018	79
C00018	106
C00018	67
C00018	122
C00018	150
C00018	94
C00018	81
C00018	78
C00018	106
C00018	93
C00018	150
C00018	79
C00018	122
C00018	65
C00018	77
C00018	94
C00018	67
C00018	46.1
C00018	59
C00018	79
C00018	89.1
C00018	96.9
C00018	98.8
C00018	135.7
C00018	145.7
C00018	147.6
C00018	148.2
C00018	154.9
C00018	164.4
C00018	186.4
C00018	209.9
C00018	213.2
C00018	218.5
C00018	228.4
C00018	236.8
C00018	246.3
C00018	58.9
C00018	79
C00018	88.4
C00018	92.1
C00018	97
C00018	99
C00018	103
C00018	120
C00018	135.9
C00018	138.4
C00018	146
C00018	146.9
C00018	148.4
C00018	164.2
C00018	166.3
C00018	186
C00018	200.3
C00018	210
C00018	213.3
C00018	218.3
C00018	227.9
C00018	228.6
C00018	246.1
C00018	59.1
C00018	72.2
C00018	78.8
C00018	91
C00018	92.3
C00018	97.2
C00018	102.8
C00018	120.4
C00018	136.2
C00018	137.9
C00018	143.9
C00018	146.1
C00018	147.2
C00018	147.9
C00018	164.2
C00018	166
C00018	186.1
C00018	200.3
C00018	200.5
C00018	213
C00018	228
C00018	246.1
C00018	45.3
C00018	54.7
C00018	58.9
C00018	63
C00018	72.1
C00018	78.9
C00018	90.8
C00018	92.3
C00018	96.9
C00018	103
C00018	107.9
C00018	118
C00018	119.9
C00018	147
C00018	148.3
C00018	164.3
C00018	42.1
C00018	59.1
C00018	72.1
C00018	77.3
C00018	79
C00018	91.2
C00018	92.3
C00018	95.9
C00018	96.8
C00018	103
C00018	108.3
C00018	118
C00018	138.2
C00018	147.4
C00018	163.8
C00018	78.9597
C00018	96.9695
C00018	246.017
C00018	78.96
C00018	96.9697
C00018	246.017
C00018	67.0549
C00018	94.0657
C00018	122.06
C00018	150.056
C00018	248.032
C00018	67.0547
C00018	94.0658
C00018	122.061
C00018	150.056
C00018	248.032
C00018	46.1
C00018	59
C00018	79
C00018	89.1
C00018	96.9
C00018	98.8
C00018	135.7
C00018	145.7
C00018	147.6
C00018	148.2
C00018	154.9
C00018	164.4
C00018	186.4
C00018	209.9
C00018	213.2
C00018	218.5
C00018	228.4
C00018	236.8
C00018	246.3
C00018	58.9
C00018	79
C00018	88.4
C00018	92.1
C00018	97
C00018	99
C00018	103
C00018	120
C00018	135.9
C00018	138.4
C00018	146
C00018	146.9
C00018	148.4
C00018	164.2
C00018	166.3
C00018	186
C00018	200.3
C00018	210
C00018	213.3
C00018	218.3
C00018	227.9
C00018	228.6
C00018	246.1
C00018	59.1
C00018	72.2
C00018	78.8
C00018	91
C00018	92.3
C00018	97.2
C00018	102.8
C00018	120.4
C00018	136.2
C00018	137.9
C00018	143.9
C00018	146.1
C00018	147.2
C00018	147.9
C00018	164.2
C00018	166
C00018	186.1
C00018	200.3
C00018	200.5
C00018	213
C00018	228
C00018	246.1
C00018	45.3
C00018	54.7
C00018	58.9
C00018	63
C00018	72.1
C00018	78.9
C00018	90.8
C00018	92.3
C00018	96.9
C00018	103
C00018	107.9
C00018	118
C00018	119.9
C00018	147
C00018	148.3
C00018	164.3
C00018	42.1
C00018	59.1
C00018	72.1
C00018	77.3
C00018	79
C00018	91.2
C00018	92.3
C00018	95.9
C00018	96.8
C00018	103
C00018	108.3
C00018	118
C00018	138.2
C00018	147.4
C00018	163.8
C00018	67.0549
C00018	94.0657
C00018	122.06
C00018	150.056
C00018	248.032
C00018	67.0547
C00018	94.0658
C00018	122.061
C00018	150.056
C00018	248.032
C00018	78.9597
C00018	96.9695
C00018	246.017
C00018	78.96
C00018	96.9697
C00018	246.017
C00019	250
C00019	141.9
C00019	194.1
C00019	250.2
C00019	264.4
C00019	279.4
C00019	280.6
C00019	298.1
C00019	303.9
C00019	337.3
C00019	339.3
C00019	382.4
C00019	399.4
C00019	87.3
C00019	102
C00019	104.7
C00019	135.6
C00019	142.2
C00019	162.7
C00019	170.3
C00019	221.5
C00019	250.4
C00019	264.1
C00019	279.1
C00019	280.2
C00019	298.6
C00019	337.8
C00019	338.3
C00019	399.7
C00019	97.1
C00019	102.1
C00019	131.8
C00019	135.9
C00019	142.1
C00019	153.2
C00019	182.9
C00019	250.5
C00019	277.5
C00019	279.1
C00019	337.3
C00019	56
C00019	73.7
C00019	91.4
C00019	97.1
C00019	102.1
C00019	119.4
C00019	132
C00019	136.2
C00019	150.1
C00019	192.3
C00019	246.3
C00019	277.4
C00019	55.8
C00019	74
C00019	83.9
C00019	90.9
C00019	96.9
C00019	102
C00019	136.3
C00019	119
C00019	136.1
C00019	150.1
C00019	250.1
C00019	264.2
C00019	298.1
C00019	299.1
C00019	366
C00019	398.2
C00020	135.9
C00020	79
C00020	134
C00020	97.1
C00020	107.1
C00020	118.7
C00020	96.9
C00020	91.9
C00020	134.02
C00020	138.864
C00020	151.01
C00020	175.116
C00020	193
C00020	210.961
C00020	211.115
C00020	328.153
C00020	346.041
C00020	346.681
C00020	426.127
C00020	346.03
C00020	693.013
C00020	122.958
C00020	134.015
C00020	138.951
C00020	150.95
C00020	192.933
C00020	193.535
C00020	211.014
C00020	248.17
C00020	211.126
C00020	328.196
C00020	346.091
C00020	426.071
C00020	78.9598
C00020	96.9698
C00020	134.047
C00020	346.055
C00020	109.1
C00020	119.037
C00020	136.028
C00020	137.092
C00020	250.211
C00020	57.8693
C00020	72.1243
C00020	87.9758
C00020	89.6465
C00020	91.0191
C00020	93.881
C00020	107.249
C00020	108.074
C00020	115.693
C00020	117.065
C00020	117.987
C00020	119.054
C00020	124.447
C00020	136.093
C00020	108.995
C00020	119.067
C00020	135.992
C00020	136.966
C00020	250.203
C00020	109.013
C00020	118.995
C00020	120.113
C00020	135.973
C00020	136.956
C00020	250.253
C00020	330.063
C00020	136.064
C00020	348.071
C00020	136.065
C00020	348.071
C00020	109.1
C00020	119.037
C00020	136.028
C00020	137.092
C00020	250.211
C00020	57.8693
C00020	72.1243
C00020	87.9758
C00020	89.6465
C00020	91.0191
C00020	93.881
C00020	107.249
C00020	108.074
C00020	115.693
C00020	117.065
C00020	117.987
C00020	119.054
C00020	124.447
C00020	136.093
C00020	108.995
C00020	119.067
C00020	135.992
C00020	136.966
C00020	250.203
C00020	109.013
C00020	118.995
C00020	120.113
C00020	135.973
C00020	136.956
C00020	250.253
C00020	330.063
C00020	134.02
C00020	138.864
C00020	151.01
C00020	175.116
C00020	193
C00020	210.961
C00020	211.115
C00020	328.153
C00020	346.041
C00020	346.681
C00020	426.127
C00020	346.03
C00020	693.013
C00020	122.958
C00020	134.015
C00020	138.951
C00020	150.95
C00020	192.933
C00020	193.535
C00020	211.014
C00020	248.17
C00020	211.126
C00020	328.196
C00020	346.091
C00020	426.071
C00020	136.064
C00020	348.071
C00020	136.065
C00020	348.071
C00020	78.9598
C00020	96.9698
C00020	134.047
C00020	346.055
C00021	136
C00021	91.9916
C00021	107.029
C00021	134.181
C00021	113.067
C00021	116.079
C00021	126.056
C00021	129.005
C00021	129.933
C00021	131.074
C00021	132.086
C00021	133.958
C00021	142.04
C00021	144.073
C00021	146.931
C00021	148.167
C00021	154.03
C00021	158.092
C00021	167.941
C00021	169.987
C00021	176.018
C00021	188.024
C00021	230.038
C00021	248.106
C00021	282.064
C00021	247.974
C00021	383.105
C00021	91.9104
C00021	106.936
C00021	113.035
C00021	116.072
C00021	124.186
C00021	126.106
C00021	129.044
C00021	130.044
C00021	131.122
C00021	132.134
C00021	133.993
C00021	142.186
C00021	144.027
C00021	146.904
C00021	148.235
C00021	154.11
C00021	158.014
C00021	168.074
C00021	170.021
C00021	176.035
C00021	187.966
C00021	201.842
C00021	230.385
C00021	248.165
C00021	282.047
C00021	383.232
C00021	134.047
C00021	383.114
C00021	134.125
C00021	136.044
C00021	170.085
C00021	170.782
C00021	184.548
C00021	250.161
C00021	284.152
C00021	93.9223
C00021	95.0329
C00021	112.018
C00021	112.847
C00021	119.068
C00021	134.034
C00021	136.002
C00021	148.059
C00021	160.116
C00021	176.079
C00021	178.171
C00021	186.115
C00021	204.236
C00021	214.04
C00021	232.067
C00021	250.033
C00021	349.102
C00021	367.146
C00021	88.0089
C00021	134.094
C00021	136.059
C00021	170.065
C00021	170.787
C00021	184.535
C00021	250.085
C00021	284.065
C00021	118.987
C00021	136.047
C00021	136.833
C00021	119.093
C00021	134.009
C00021	136.074
C00021	144.058
C00021	148.109
C00021	160.186
C00021	174.275
C00021	178.256
C00021	186.144
C00021	204.307
C00021	214.239
C00021	222.263
C00021	232.066
C00021	250.044
C00021	88.0226
C00021	134.029
C00021	136.063
C00021	250.076
C00021	385.129
C00021	134.125
C00021	136.044
C00021	170.085
C00021	170.782
C00021	184.548
C00021	250.161
C00021	284.152
C00021	93.9223
C00021	95.0329
C00021	112.018
C00021	112.847
C00021	119.068
C00021	134.034
C00021	136.002
C00021	148.059
C00021	160.116
C00021	176.079
C00021	178.171
C00021	186.115
C00021	204.236
C00021	214.04
C00021	232.067
C00021	250.033
C00021	349.102
C00021	367.146
C00021	88.0089
C00021	134.094
C00021	136.059
C00021	170.065
C00021	170.787
C00021	184.535
C00021	250.085
C00021	284.065
C00021	118.987
C00021	136.047
C00021	136.833
C00021	119.093
C00021	134.009
C00021	136.074
C00021	144.058
C00021	148.109
C00021	160.186
C00021	174.275
C00021	178.256
C00021	186.144
C00021	204.307
C00021	214.239
C00021	222.263
C00021	232.066
C00021	250.044
C00021	91.9916
C00021	107.029
C00021	134.181
C00021	113.067
C00021	116.079
C00021	126.056
C00021	129.005
C00021	129.933
C00021	131.074
C00021	132.086
C00021	133.958
C00021	142.04
C00021	144.073
C00021	146.931
C00021	148.167
C00021	154.03
C00021	158.092
C00021	167.941
C00021	169.987
C00021	176.018
C00021	188.024
C00021	230.038
C00021	248.106
C00021	282.064
C00021	247.974
C00021	383.105
C00021	91.9104
C00021	106.936
C00021	113.035
C00021	116.072
C00021	124.186
C00021	126.106
C00021	129.044
C00021	130.044
C00021	131.122
C00021	132.134
C00021	133.993
C00021	142.186
C00021	144.027
C00021	146.904
C00021	148.235
C00021	154.11
C00021	158.014
C00021	168.074
C00021	170.021
C00021	176.035
C00021	187.966
C00021	201.842
C00021	230.385
C00021	248.165
C00021	282.047
C00021	383.232
C00021	88.0226
C00021	134.029
C00021	136.063
C00021	250.076
C00021	385.129
C00021	134.047
C00021	383.114
C00022	72
[truncated: 285,199+ more rows]

## Sheet: D
	Spike-in Standards
	Chor	Trp	Asp	Phe	Ala	NAD	bAla	Tyr	Thr	Ctd	G6P	GlcNAc	SAR	KetoIsle	KetoLeu	Prep	G1P	R1P	R5P	Ru5P	SAA	3HBA	Arg	Lys	Gln	Isle	Leu	OHPro	Hser	Cit	ADP	GDP	IMP	GTP	CDP	Hxn	Ino	Cyt	DHAP	NAAD	AlaAla	VitB1	G3P	NicAm	VitB2	FAD	PyrAl	IDP	Xantho
chor[M-H]-	0	0	0	0	0	0	0	0	0	0	0	0	0	0	0	-1	0	0	0	0	0	0	0	0	0	0	0	0	0	0	0	0	0	0	0	0	0	0	0	0	0	0	0	0	0	0	0	0	0
trp-L[M+H]+	0	1	0	0	0	0	0	0	0	0	0	0	0	0	0	0	0	0	0	0	0	0	0	0	0	0	0	0	0	0	0	0	0	0	0	0	0	0	0	0	0	0	0	0	0	0	0	0	0
asp-L[M+H]+	0	0	1	0	0	0	0	0	0	0	0	0	0	0	0	0	0	0	0	0	0	0	0	0	0	0	0	0	0	0	0	0	0	0	0	0	0	0	0	0	0	0	0	0	0	0	0	0	0
phe-L[M+H]+	0	0	0	1	0	0	0	0	0	0	0	0	0	0	0	0	0	0	0	0	0	0	0	0	0	0	0	0	0	0	0	0	0	0	0	0	0	0	0	0	0	0	0	0	0	0	0	0	0
ala-L[M+H]+	0	0	0	0	1	0	1	0	0	0	0	0	1	0	0	0	0	0	0	0	0	0	0	0	0	0	0	0	0	0	0	0	0	0	0	0	0	0	0	0	0	0	0	0	0	0	0	0	0
nad[M+H]+	0	0	0	0	0	1	0	0	0	0	0	0	0	0	0	0	0	0	0	0	0	0	0	0	0	0	0	0	0	0	0	0	0	0	0	0	0	0	0	0	0	0	0	0	0	0	0	0	0
ala-B[M+H]+	0	0	0	0	1	0	1	0	0	0	0	0	1	0	0	0	0	0	0	0	0	0	0	0	0	0	0	0	0	0	0	0	0	0	0	0	0	0	0	0	0	0	0	0	0	0	0	0	0
tyr-L[M+H]+	0	0	0	0	0	0	0	1	0	0	0	0	0	0	0	0	0	0	0	0	0	0	0	0	0	0	0	0	0	0	0	0	0	0	0	0	0	0	0	0	0	0	0	0	0	0	1	0	0
thr-L[M+H]+	0	0	0	0	0	0	0	0	1	0	0	0	0	0	0	0	0	0	0	0	0	0	0	0	0	0	0	0	1	0	0	0	0	0	0	0	0	0	0	0	0	0	0	0	0	0	0	0	0
cytd[M+H]+	0	0	0	0	0	0	0	0	0	1	0	1	0	0	0	0	0	0	0	0	0	0	0	0	0	0	0	0	0	0	0	0	0	0	0	0	0	0	0	0	0	0	0	0	1	0	0	0	0
g6p[M+H]+	0	0	0	0	0	0	0	0	0	0	1	0	0	0	0	0	1	0	0	0	0	0	0	0	0	0	0	0	0	0	0	0	0	0	0	0	0	0	0	0	0	0	0	0	0	0	0	0	0
acgam[M+H]+	0	0	0	0	0	0	0	0	0	0	0	1	0	0	0	0	0	0	0	0	0	0	0	0	0	0	0	0	0	0	0	0	0	0	0	0	0	0	0	0	0	0	0	0	0	0	0	0	0
sarcs[M+H]+	0	0	0	0	1	0	1	0	0	0	0	0	1	0	0	0	0	0	0	0	0	0	0	0	0	0	0	0	0	0	0	0	0	0	0	0	0	0	0	0	0	0	0	0	0	0	0	0	0
3mop[M-H]-	0	0	0	0	0	0	0	0	0	0	0	0	0	-1	-1	0	0	0	0	0	0	0	0	0	0	0	0	0	0	0	0	0	0	0	0	0	0	0	0	0	0	0	0	0	0	0	0	0	0
4mop[M-H]-	0	0	0	0	0	0	0	0	0	0	0	0	0	-1	-1	0	0	0	0	0	0	0	0	0	0	0	0	0	0	0	0	0	0	0	0	0	0	0	0	0	0	0	0	0	0	0	0	0	0
pphn[M-H]-	0	0	0	0	0	0	0	0	0	0	0	0	0	0	0	-1	0	0	0	0	0	0	0	0	0	0	0	0	0	0	0	0	0	0	0	0	0	0	0	0	0	0	0	0	0	0	0	0	0
g1p[M-H]-	0	0	0	0	0	0	0	0	0	0	-1	0	0	0	0	0	-1	0	0	0	0	0	0	0	0	0	0	0	0	0	0	0	0	0	0	0	0	0	0	0	0	0	0	0	0	0	0	0	0
r1p[M-H]-	0	0	0	0	0	0	0	0	0	0	0	0	0	0	0	0	0	-1	-1	-1	0	0	0	0	0	0	0	0	0	0	0	0	0	0	0	0	0	0	0	0	0	0	0	0	0	0	0	0	0
r5p[M-H]-	0	0	0	0	0	0	0	0	0	0	0	0	0	0	0	0	0	-1	-1	-1	0	0	0	0	0	0	0	0	0	0	0	0	0	0	0	0	0	0	0	0	0	0	0	0	0	0	0	0	0
ru5p-D[M-H]-	0	0	0	0	0	0	0	0	0	0	0	0	0	0	0	0	0	-1	-1	-1	0	0	0	0	0	0	0	0	0	0	0	0	0	0	0	0	0	0	0	0	0	0	0	0	0	0	0	0	0
salc[M-H]-	-1	0	0	0	0	0	0	0	0	0	0	0	0	0	0	0	0	0	0	0	-1	-1	0	0	0	0	0	0	0	0	0	0	0	0	0	0	0	0	0	0	0	0	0	0	0	0	0	0	0
3HBA[M-H]-	-1	0	0	0	0	0	0	0	0	0	0	0	0	0	0	0	0	0	0	0	-1	-1	0	0	0	0	0	0	0	0	0	0	0	0	0	0	0	0	0	0	0	0	0	0	0	0	0	0	0
arg-L[M+H]+	0	0	0	0	0	0	0	0	0	0	0	0	0	0	0	0	0	0	0	0	0	0	1	0	0	0	0	0	0	0	0	0	0	0	0	0	0	0	0	0	0	0	0	0	0	0	0	0	0
lys-L[M+H]+	0	0	0	0	0	0	0	0	0	0	0	0	0	0	0	0	0	0	0	0	0	0	0	1	0	0	0	0	0	0	0	0	0	0	0	0	0	0	0	0	0	0	0	0	0	0	0	0	0
gln-L[M+H]+	0	0	0	0	0	0	0	0	0	0	0	0	0	0	0	0	0	0	0	0	0	0	0	0	1	0	0	0	0	0	0	0	0	0	0	0	0	0	0	0	0	0	0	0	0	0	0	0	0
ile-L[M+H]+	0	0	0	0	0	0	0	0	0	0	0	0	0	0	0	0	0	0	0	0	0	0	0	0	0	1	1	0	0	0	0	0	0	0	0	0	0	0	0	0	0	0	0	0	0	0	0	0	0
leu-L[M+H]+	0	0	0	0	0	0	0	0	0	0	0	0	0	0	0	0	0	0	0	0	0	0	0	0	0	1	1	0	0	0	0	0	0	0	0	0	0	0	0	0	0	0	0	0	0	0	0	0	0
4hpro_LT[M+H]+	0	0	0	0	0	0	0	0	0	0	0	0	0	0	0	0	0	0	0	0	0	0	0	0	0	0	0	1	0	0	0	0	0	0	0	0	0	0	0	0	0	0	0	0	0	0	0	0	0
hom-L[M+H]+	0	0	0	0	0	0	0	0	1	0	0	0	0	0	0	0	0	0	0	0	0	0	0	0	0	0	0	0	1	0	0	0	0	0	0	0	0	0	0	0	0	0	0	0	0	0	0	0	0
citr-L[M+H]+	0	0	0	0	0	0	0	0	0	0	0	0	0	0	0	0	0	0	0	0	0	0	0	0	0	0	0	0	0	1	0	0	0	0	0	0	0	0	0	0	0	0	0	0	0	0	0	0	0
adp[M+H]+	0	0	0	0	0	0	0	0	0	0	0	0	0	0	0	0	0	0	0	0	0	0	0	0	0	0	0	0	0	0	1	0	0	0	0	0	0	0	0	0	0	0	0	0	0	0	0	0	0
gdp[M+H]+	0	0	0	0	0	0	0	0	0	0	0	0	0	0	0	0	0	0	0	0	0	0	0	0	0	0	0	0	0	0	0	1	0	1	0	0	0	0	0	0	0	0	0	0	0	0	0	0	0
imp[M+H]+	0	0	0	0	0	0	0	0	0	0	0	0	0	0	0	0	0	0	0	0	0	0	0	0	0	0	0	0	0	0	0	0	1	0	0	0	0	0	0	0	0	0	0	0	0	0	0	1	0
gtp[M+H]+	0	0	0	0	0	0	0	0	0	0	0	0	0	0	0	0	0	0	0	0	0	0	0	0	0	0	0	0	0	0	0	0	0	1	0	0	0	0	0	0	0	0	0	0	0	0	0	0	0
cdp[M+H]+	0	0	0	0	0	0	0	0	0	0	0	0	0	0	0	0	0	0	0	0	0	0	0	0	0	0	0	0	0	0	0	0	0	0	1	0	0	0	0	0	0	0	0	0	0	0	0	0	0
hxan[M+H]+	0	0	0	0	0	0	0	0	0	0	0	0	0	0	0	0	0	0	0	0	0	0	0	0	0	0	0	0	0	0	0	0	1	0	0	1	1	0	0	0	0	0	0	0	0	0	0	0	0
ins[M+H]+	0	0	0	0	0	0	0	0	0	0	0	0	0	0	0	0	0	0	0	0	0	0	0	0	0	0	0	0	0	0	0	0	0	0	0	0	1	0	0	0	0	0	0	0	0	0	0	0	0
csn[M+H]+	0	0	0	0	0	0	0	0	0	1	0	0	0	0	0	0	0	0	0	0	0	0	0	0	0	0	0	0	0	0	0	0	0	0	0	0	0	1	0	0	0	0	0	0	0	0	0	0	0
dhap[M+H]+	0	0	0	0	0	0	0	0	0	0	0	0	0	0	0	0	0	0	0	0	0	0	0	0	0	0	0	0	0	0	0	0	0	0	0	0	0	0	1	0	0	0	0	0	0	0	0	0	0
NAAD[M+H]+	0	0	0	0	0	0	0	0	0	0	0	0	0	0	0	0	0	0	0	0	0	0	0	0	0	0	0	0	0	0	0	0	0	0	0	0	0	0	0	1	0	0	0	0	0	0	0	0	0
alaala[M+H]+	0	0	0	0	0	0	0	0	0	0	0	0	0	0	0	0	0	0	0	0	0	0	0	0	0	0	0	0	0	0	0	0	0	0	0	0	0	0	0	0	1	0	0	0	0	0	0	0	0
thm[M+H]+	0	0	0	0	0	0	0	0	0	0	0	0	0	0	0	0	0	0	0	0	0	0	0	0	0	0	0	0	0	0	0	0	0	0	0	0	0	0	0	0	0	1	0	0	0	0	0	0	0
glyc3p[M+H]+	0	0	0	0	0	0	0	0	0	0	0	0	0	0	0	0	0	0	0	0	0	0	0	0	0	0	0	0	0	0	0	0	0	0	0	0	0	0	0	0	0	0	1	0	0	0	0	0	0
ncam[M+H]+	0	0	0	0	0	1	0	0	0	0	0	0	0	0	0	0	0	0	0	0	0	0	0	0	0	0	0	0	0	0	0	0	0	0	0	0	0	0	0	0	0	0	0	1	0	0	0	0	0
ribflv[M+H]+	0	0	0	0	0	0	0	0	0	0	0	0	0	0	0	0	0	0	0	0	0	0	0	0	0	0	0	0	0	0	0	0	0	0	0	0	0	0	0	0	0	0	0	0	1	0	0	0	0
fad[M+H]+	0	0	0	0	0	0	0	0	0	0	0	0	0	0	0	0	0	0	0	0	0	0	0	0	0	0	0	0	0	0	0	0	0	0	0	0	0	0	0	0	0	0	0	0	0	1	0	0	0
pydx[M+H]+	0	0	0	0	0	0	0	0	0	0	0	0	0	0	0	0	0	0	0	0	0	0	0	0	0	0	0	0	0	0	0	0	0	0	0	0	0	0	0	0	0	0	0	0	0	0	1	0	0
idp[M+H]+	0	0	0	0	0	0	0	0	0	0	0	0	0	0	0	0	0	0	0	0	0	0	0	0	0	0	0	0	0	0	0	0	0	0	0	0	0	0	0	0	0	0	0	0	0	0	0	1	0
xtsn[M+H]+	0	0	0	0	0	0	0	0	0	0	0	0	0	0	0	0	0	0	0	0	0	0	0	0	0	0	0	0	0	0	0	0	0	0	0	0	0	0	0	0	0	0	0	0	0	0	0	0	1
itp[M+H]+	0	0	0	0	0	0	0	0	0	0	0	0	0	0	0	0	0	0	0	0	0	0	0	0	0	0	0	0	0	0	0	0	0	0	0	0	0	0	0	0	0	0	0	0	0	0	0	0	0
glu-L[M-H]-	0	0	0	0	0	0	0	0	0	0	0	0	0	0	0	0	0	0	0	0	0	0	0	0	0	0	0	0	0	0	0	0	0	0	0	0	0	0	0	0	0	0	0	0	0	0	0	0	0
met-L[M-H]-	0	0	0	0	0	0	0	0	0	0	0	0	0	0	0	0	0	0	0	0	0	0	0	0	0	0	0	0	0	0	0	0	0	0	0	0	0	0	0	0	0	0	0	0	0	0	0	0	0
val-L[M-H]-	0	0	0	0	0	0	0	0	0	0	0	0	0	0	0	0	0	0	0	0	0	0	0	0	0	0	0	0	0	0	0	0	0	0	0	0	0	0	0	0	0	0	0	0	0	0	0	0	0
3dhq[M-H]-	0	0	0	0	0	0	0	0	0	0	0	0	0	0	0	0	0	0	0	0	0	0	0	0	0	0	0	0	0	0	0	0	0	0	0	0	0	0	0	0	0	0	0	0	0	0	0	0	0
2obut[M-H]-	0	0	0	0	0	0	0	0	0	0	0	0	0	0	0	0	0	0	0	0	0	0	0	0	0	0	0	0	0	0	0	0	0	0	0	0	0	0	0	0	0	0	0	0	0	0	0	0	0
utp[M-H]-	0	0	0	0	0	0	0	0	0	0	0	0	0	0	0	0	0	0	0	0	0	0	0	0	0	0	0	0	0	0	0	0	0	0	0	0	0	0	0	0	0	0	0	0	0	0	0	0	0
orot[M-H]-	0	0	0	0	0	0	0	0	0	0	0	0	0	0	0	0	0	0	0	0	0	0	0	0	0	0	0	0	0	0	0	0	0	0	0	0	0	0	0	0	0	0	0	0	0	0	0	0	0
f6p[M-H]-	0	0	0	0	0	0	0	0	0	0	-1	0	0	0	0	0	-1	0	0	0	0	0	0	0	0	0	0	0	0	0	0	0	0	0	0	0	0	0	0	0	0	0	0	0	0	0	0	0	0
e4p[M-H]-	0	0	-1	0	0	0	0	0	0	0	0	0	0	0	0	0	0	0	0	0	0	0	0	-1	0	0	0	0	0	0	0	0	0	0	0	0	0	0	0	0	0	0	0	0	0	0	0	0	0
s7p[M-H]-	0	0	0	0	0	0	0	0	0	0	0	0	0	0	0	0	0	0	0	0	0	0	0	0	0	0	0	0	0	0	0	0	0	0	0	0	0	0	0	0	0	0	0	0	0	0	0	0	0
fum[M-H]-	0	0	0	0	0	0	0	0	0	0	0	0	0	0	0	0	0	0	0	0	0	0	0	0	0	0	0	0	0	0	0	0	0	0	0	0	0	0	0	0	0	0	0	0	0	0	0	0	0
mal-L[M-H]-	0	0	0	0	0	0	0	0	0	0	0	0	0	0	0	0	0	0	0	0	0	0	0	0	0	0	0	0	0	0	0	0	0	0	0	0	0	0	0	0	0	0	0	0	0	0	0	0	0
glx[M-H]-	0	0	-1	0	-1	0	0	-1	0	0	0	0	0	0	0	0	0	0	0	0	0	0	0	0	0	0	0	0	0	0	0	0	0	0	0	0	0	0	0	0	0	0	0	0	0	0	0	0	0
nadph[M-H]-	0	0	0	0	0	0	0	0	0	0	0	0	0	0	0	0	0	0	0	0	0	0	0	0	0	0	0	0	0	0	0	0	0	0	0	0	0	0	0	0	0	0	0	0	0	0	0	0	0
quin[M-H]-	0	0	0	0	0	0	0	0	0	0	0	0	0	0	0	0	0	0	0	0	0	0	0	0	0	0	0	0	0	0	0	0	0	0	0	0	0	0	0	0	0	0	0	0	0	0	0	0	0
Cute[M-H]-	0	0	0	0	0	0	0	0	0	0	0	0	0	0	0	0	0	0	0	0	0	0	0	0	0	0	0	0	0	0	0	0	0	0	0	0	0	0	0	0	0	0	0	0	0	0	0	0	0
his-L[M+H]+	0	0	0	0	0	1	0	0	0	0	0	0	0	0	0	0	0	0	0	0	0	0	0	0	0	0	0	0	0	0	0	0	0	0	0	0	0	0	0	0	0	0	0	0	0	0	0	0	0
asn-L[M+H]+	0	0	0	0	0	0	0	0	0	0	0	0	0	0	0	0	0	0	0	0	0	0	0	0	0	0	0	0	0	0	0	0	0	0	0	0	0	0	0	0	0	0	0	0	0	0	0	0	0
ser-L[M+H]+	0	0	0	0	0	1	0	0	0	0	0	0	0	0	0	0	0	0	0	0	0	0	0	0	0	0	0	0	0	0	0	0	0	0	0	0	0	0	0	0	0	0	0	0	0	0	0	0	0
gly[M+H]+	0	0	0	0	0	0	0	0	0	0	0	0	0	0	0	0	0	0	0	0	0	0	0	0	0	0	0	0	0	0	0	0	0	0	0	0	0	0	0	0	0	0	0	0	0	0	0	0	0
pro-L[M+H]+	0	0	0	0	0	0	0	0	0	0	0	0	0	0	0	0	0	0	0	0	0	0	0	0	0	0	0	0	0	0	0	0	0	0	0	0	0	0	0	0	0	0	0	0	0	0	0	0	0
skm5p[M+H]+	0	0	0	0	0	0	0	0	0	0	0	0	0	0	0	0	0	0	0	0	0	0	0	0	0	0	0	0	0	0	0	0	0	0	0	0	0	0	0	0	0	0	0	0	0	0	0	0	0
4abut[M+H]+	0	0	0	0	0	0	0	0	0	0	0	0	0	0	0	0	0	0	0	0	0	0	0	0	0	0	0	0	0	0	0	0	0	0	0	0	0	0	0	0	0	0	0	0	0	0	0	0	0
spmd[M+H]+	0	0	0	0	0	0	0	0	0	0	0	0	0	0	0	0	0	0	0	0	0	0	0	0	0	0	0	0	0	0	0	0	0	0	0	0	0	0	0	0	0	0	0	0	0	0	0	0	0
ptrc[M+H]+	0	0	0	0	0	0	0	0	0	0	0	0	0	0	0	0	0	0	0	0	0	0	0	0	0	0	0	0	0	0	0	0	0	0	0	0	0	0	0	0	0	0	0	0	0	0	0	0	0
histd[M+H]+	0	0	0	0	0	0	0	0	0	0	0	0	0	0	0	0	0	0	0	0	0	0	0	0	0	0	0	0	0	0	0	0	0	0	0	0	0	0	0	0	0	0	0	0	0	0	0	0	0
orn[M+H]+	0	0	0	0	0	0	0	0	0	0	0	0	0	0	0	0	0	0	0	0	0	0	0	0	0	0	0	0	0	0	0	0	0	0	0	0	0	0	0	0	0	0	0	0	0	0	0	0	0
camp[M+H]+	0	0	0	0	0	0	0	0	0	0	0	0	0	0	0	0	0	0	0	0	0	0	0	0	0	0	0	0	0	0	0	0	0	0	0	0	0	0	0	0	0	0	0	0	0	0	0	0	0
amp[M+H]+	0	0	0	0	0	0	0	0	0	0	0	0	0	0	0	0	0	0	0	0	0	0	0	0	0	0	0	0	0	0	1	0	0	0	0	0	0	0	0	0	0	0	0	0	0	1	0	0	0
gmp[M+H]+	0	0	0	0	0	0	0	0	0	0	0	0	0	0	0	0	0	0	0	0	0	0	0	0	0	0	0	0	0	0	0	1	0	0	0	0	0	0	0	0	0	0	0	0	0	0	0	0	0
ump[M+H]+	0	0	0	0	0	0	0	0	0	0	0	0	0	0	0	0	0	0	0	0	0	0	0	0	0	0	0	0	0	0	0	0	0	0	0	0	0	0	0	0	0	0	0	0	0	0	0	0	1
cmp[M+H]+	0	0	0	0	0	0	0	0	0	0	0	0	0	0	0	0	0	0	0	0	0	0	0	0	0	0	0	0	0	0	0	0	0	0	1	0	0	0	0	0	0	0	0	0	0	0	0	0	0
ctp[M+H]+	0	0	0	0	0	0	0	0	0	0	0	0	0	0	0	0	0	0	0	0	0	0	0	0	0	0	0	0	0	0	0	0	0	0	0	0	0	0	0	0	0	0	0	0	0	0	0	0	0
ade[M+H]+	0	0	0	0	0	0	0	0	0	0	0	0	0	0	0	0	0	0	0	0	0	0	0	0	0	0	0	0	0	0	0	0	0	0	0	0	0	0	0	0	0	0	0	0	0	0	0	0	0
gsn[M+H]+	0	0	0	0	0	0	0	0	0	0	0	0	0	0	0	0	0	0	0	0	0	0	0	0	0	0	0	0	0	0	0	0	0	0	0	1	0	0	0	0	0	0	0	0	0	0	0	0	0
uri[M+H]+	0	0	0	0	0	0	0	0	0	0	0	1	0	0	0	0	0	0	0	0	0	0	0	0	0	0	0	0	0	0	0	0	0	0	0	0	0	1	0	0	0	0	0	0	0	0	0	0	0
prpp[M+H]+	0	0	0	0	0	0	0	0	0	0	0	0	0	0	0	0	0	0	0	0	0	0	0	0	0	0	0	0	0	0	0	0	0	0	0	0	0	0	0	0	0	0	0	0	0	0	0	0	0
pep[M+H]+	0	0	0	0	0	0	0	0	0	0	0	0	0	0	0	0	0	0	0	0	0	0	0	0	0	0	0	0	0	0	0	0	0	0	0	0	0	0	0	0	0	0	0	0	0	0	0	0	0
3pg[M+H]+	0	0	0	0	0	0	0	0	0	0	0	0	0	0	0	0	0	0	0	0	0	0	0	0	0	0	0	0	0	0	0	0	0	0	0	0	0	0	0	0	0	0	0	0	0	0	0	0	0
uacgam[M+H]+	0	0	0	0	0	0	0	0	0	0	0	0	0	0	0	0	0	0	0	0	0	0	0	0	0	0	0	0	0	0	0	0	0	0	0	0	0	0	0	0	0	0	0	0	0	0	0	0	0
accoa[M+H]+	0	0	0	0	0	0	0	0	0	0	0	0	0	0	0	0	0	0	0	0	0	0	0	0	0	0	0	0	0	0	0	0	0	0	0	0	0	0	0	0	0	0	0	0	0	0	0	0	0
pnto-R[M+H]+	0	0	0	0	0	0	0	0	0	0	0	0	0	0	0	0	0	0	0	0	0	0	0	0	0	0	0	0	0	0	0	0	0	0	0	0	0	0	0	0	0	0	0	0	0	0	0	0	0
dpcoa[M+H]+	0	0	0	0	0	0	0	0	0	0	0	0	0	0	0	0	0	0	0	0	0	0	0	0	0	0	0	0	0	0	0	0	0	0	0	0	0	0	0	0	0	0	0	0	0	0	0	0	0
quln[M+H]+	0	0	0	0	0	0	0	0	0	0	0	0	0	0	0	0	0	0	0	0	0	0	0	0	0	0	0	0	0	0	0	0	0	0	0	0	0	0	0	0	0	0	0	0	0	0	0	0	0
nac[M+H]+	0	0	0	0	0	0	0	0	0	0	0	0	0	0	0	0	0	0	0	0	0	0	0	0	0	0	0	0	0	0	0	0	0	0	0	0	0	0	0	1	0	0	0	1	0	0	0	0	0
nadp[M+H]+	0	0	0	0	0	0	0	0	0	0	0	0	0	0	0	0	0	0	0	0	0	0	0	0	0	0	0	0	0	0	0	0	0	0	0	0	0	0	0	0	0	0	0	0	0	0	0	0	0
nadh[M+H]+	0	0	0	0	0	0	0	0	0	0	0	0	0	0	0	0	0	0	0	0	0	0	0	0	0	0	0	0	0	0	0	0	0	0	0	0	0	0	0	0	0	0	0	0	0	0	0	0	0
gthox[M+H]+	0	0	0	0	0	0	0	0	0	0	0	0	0	0	0	0	0	0	0	0	0	0	0	0	0	0	0	0	0	0	0	0	0	0	0	0	0	0	0	0	0	0	0	0	0	0	0	0	0
btn[M+H]+	0	0	0	0	0	0	0	0	0	1	0	0	0	0	0	0	0	0	0	0	0	0	0	0	0	0	0	0	0	0	0	0	0	0	0	0	0	0	0	0	0	0	0	0	0	0	0	0	0
spm[M+H]+	0	0	0	0	0	0	1	0	0	0	0	0	0	0	0	0	0	0	0	0	0	0	0	0	0	0	0	0	0	0	0	0	0	0	0	0	0	0	0	0	0	0	0	0	0	0	0	0	0
hcys-L[M+H]+	0	0	0	0	0	0	0	0	0	0	0	0	0	0	0	0	0	0	0	0	0	0	0	0	0	0	0	0	0	0	0	0	0	0	0	0	0	0	0	0	0	0	0	0	0	0	0	0	0
pydxn[M+H]+	0	0	0	0	0	0	0	0	0	0	0	0	0	0	0	0	0	0	0	0	0	0	0	0	0	0	0	0	0	0	0	0	0	0	0	0	0	0	0	0	0	0	0	0	0	0	0	0	0
fmn[M+H]+	0	0	0	0	0	0	0	0	0	0	0	0	0	0	0	0	0	0	0	0	0	0	0	0	0	0	0	0	0	0	0	0	0	0	0	0	0	0	0	0	0	0	0	0	0	0	0	0	0
pydx5p[M+H]+	0	0	0	0	0	0	0	0	0	0	0	0	0	0	0	0	0	0	0	0	0	0	0	0	0	0	0	0	0	0	0	0	0	0	0	0	0	0	0	0	0	0	0	0	0	0	0	0	0
pydam[M+H]+	0	0	0	0	0	0	0	0	0	0	0	0	0	0	0	0	0	0	0	0	0	0	0	0	0	0	0	0	0	0	0	0	0	0	0	0	0	0	0	0	0	0	0	0	0	0	0	0	0
15dap[M+H]+	0	0	0	0	0	0	0	0	0	0	0	0	0	0	0	0	0	0	0	0	0	0	0	0	0	0	0	0	0	0	0	0	0	0	0	0	0	0	0	0	0	0	0	0	0	0	0	0	0
glucys[M+H]+	0	0	0	0	0	0	0	0	0	0	0	0	0	0	0	0	0	0	0	0	0	0	0	0	0	0	0	0	0	0	0	0	0	0	0	0	0	0	0	0	0	0	0	0	0	0	0	0	0
cgly[M+H]+	0	1	1	0	0	0	0	0	1	0	0	0	0	0	0	0	0	0	0	0	0	0	0	0	1	0	0	1	0	0	0	0	0	0	0	0	0	0	0	0	0	0	0	0	0	0	0	0	0
tym[M+H]+	0	0	0	0	0	0	0	0	0	0	0	0	0	0	0	0	0	0	0	0	0	0	0	0	0	0	0	0	0	0	0	0	0	0	0	0	0	0	0	0	0	0	0	0	0	0	0	0	0
dopa[M+H]+	0	0	0	0	0	0	0	0	0	0	0	0	0	0	0	0	0	0	0	0	0	0	0	0	0	0	0	0	0	0	0	0	0	0	0	0	0	0	0	0	0	0	0	0	0	0	0	0	0
peamn[M+H]+	0	0	0	0	0	0	0	0	0	0	0	0	0	0	0	0	0	0	0	0	0	0	0	0	0	0	0	0	0	0	0	0	0	0	0	0	0	0	0	0	0	1	0	0	0	0	0	0	0
GluAla[M+H]+	0	0	0	0	0	0	0	0	0	0	0	0	0	0	0	0	0	0	0	0	0	0	0	0	0	0	0	0	0	0	0	0	0	0	0	0	0	0	0	0	0	0	0	0	0	0	0	0	0
MeFo[M+H]+	0	0	0	0	0	0	0	0	0	0	0	0	0	0	0	0	0	0	0	0	0	0	0	0	0	0	0	0	0	0	0	0	0	0	0	0	0	0	0	0	0	0	0	0	0	0	0	0	0
MeSOx[M+H]+	0	0	0	0	0	0	0	0	0	0	0	0	0	0	0	0	0	0	0	0	0	0	0	0	0	0	0	0	0	0	0	0	0	0	0	0	0	0	0	0	0	0	0	0	0	0	0	0	0
Sero[M+H]+	0	0	0	0	0	0	0	0	0	0	0	0	0	0	0	0	0	0	0	0	0	0	0	0	0	0	0	0	0	1	0	0	0	0	0	0	0	0	0	0	0	0	0	0	0	0	0	0	0
TRPM[M+H]+	0	0	0	0	0	0	0	0	0	0	0	0	0	0	0	0	0	0	0	0	0	0	0	0	0	0	0	0	0	0	0	0	0	0	0	0	0	0	0	0	1	0	0	0	0	0	0	0	0
34hpp[M-H]-	-1	0	0	0	0	0	0	0	0	0	0	0	0	0	0	0	0	0	0	0	0	0	0	0	0	0	0	0	0	0	0	0	0	0	0	0	0	0	0	0	0	0	0	0	0	0	0	0	0
anth[M-H]-	0	0	0	0	0	0	0	0	0	0	0	0	0	0	0	0	0	0	0	0	0	0	0	0	0	0	0	0	0	0	0	0	0	0	0	0	0	0	0	0	0	0	0	0	0	0	0	0	0
indole[M-H]-	0	-1	0	0	0	0	0	0	0	0	0	0	0	0	0	0	0	0	0	0	0	0	0	0	0	0	0	0	0	0	0	0	0	0	0	0	0	0	0	0	0	0	0	0	0	0	0	0	0
3dhsk[M-H]-	0	0	0	0	0	0	0	0	0	0	0	0	0	0	0	0	0	0	0	0	0	0	0	0	0	0	0	0	0	0	0	0	0	0	0	0	0	0	0	0	0	0	0	0	0	0	0	0	0
3mob[M-H]-	0	0	0	0	0	0	0	0	0	0	0	0	0	0	0	0	0	0	0	0	0	0	0	0	0	0	0	0	0	0	0	0	0	0	0	0	0	0	0	0	0	0	0	0	0	0	0	0	0
phpyr[M-H]-	0	0	0	0	0	0	0	0	0	0	0	0	0	0	0	-1	0	0	0	0	0	0	0	0	0	0	0	0	0	0	0	0	0	0	0	0	0	0	0	0	0	0	0	0	0	0	0	0	0
26dap-LL[M-H]-	0	0	0	0	0	0	0	0	0	0	0	0	0	0	0	0	0	0	0	0	0	0	0	0	0	0	0	0	0	0	0	0	0	0	0	0	0	0	0	0	0	0	0	0	0	0	0	0	0
skm[M-H]-	0	0	0	0	0	0	0	0	0	0	0	0	0	0	0	0	0	0	0	0	0	0	0	0	0	0	0	0	0	0	0	0	0	0	0	0	0	0	0	0	0	0	-1	0	0	0	0	0	0
acglu[M-H]-	0	0	0	0	0	0	0	0	0	0	0	0	0	0	0	0	0	0	0	0	0	0	0	0	0	0	0	0	0	0	0	0	0	0	0	0	0	0	0	0	0	0	0	0	0	0	0	0	0
udp[M-H]-	0	0	0	0	0	0	0	0	0	0	0	0	0	0	0	0	0	0	0	0	0	0	0	0	0	0	0	0	0	0	0	0	0	0	0	0	0	0	0	0	0	0	0	0	0	0	0	0	0
35cgmp[M-H]-	0	0	0	0	0	0	0	0	0	0	0	0	0	0	0	0	0	0	0	0	0	0	0	0	0	0	0	0	0	0	0	0	0	0	0	0	0	0	0	0	0	0	0	0	0	0	0	0	0
atp[M-H]-	0	0	0	0	0	0	0	0	0	0	0	0	0	0	0	0	0	0	0	0	0	0	0	0	0	0	0	0	0	0	0	0	0	0	0	0	0	0	0	0	0	0	0	0	0	0	0	0	0
gua[M-H]-	0	0	0	0	0	0	0	0	0	0	0	0	0	0	0	0	0	0	0	0	0	0	0	0	0	0	0	0	0	0	0	0	0	0	0	0	0	0	0	0	0	0	0	0	0	0	0	0	0
xan[M-H]-	0	0	0	0	0	0	0	0	0	0	0	0	0	0	0	0	0	0	0	0	0	0	0	0	0	0	0	0	0	0	0	0	0	0	0	0	0	0	0	0	0	0	0	0	0	0	0	0	0
ura[M-H]-	0	0	0	0	0	0	0	0	0	0	0	0	0	0	0	0	0	0	0	0	0	0	0	0	0	0	0	0	0	0	0	0	0	0	0	0	0	0	0	0	0	0	0	0	0	0	0	0	0
dhor-S[M-H]-	0	0	0	0	0	0	0	0	0	0	0	0	0	0	0	0	0	0	0	0	0	0	0	0	0	0	0	0	0	0	0	0	0	0	0	0	0	0	0	0	0	0	0	0	0	0	0	0	0
fdp[M-H]-	0	0	0	0	0	0	0	0	0	0	0	0	0	0	0	0	0	0	0	0	0	0	0	0	0	0	0	0	0	0	0	0	0	0	0	0	0	0	0	0	0	0	0	0	0	0	0	0	0
g3p[M-H]-	0	0	0	-1	0	0	0	0	0	0	0	0	0	0	0	0	0	0	0	0	0	0	0	0	0	0	0	0	0	0	0	0	0	0	0	0	0	0	-1	0	0	0	0	0	0	0	0	0	0
23dpg[M-H]-	0	0	0	0	0	0	0	0	0	0	0	0	0	0	0	0	0	0	0	0	0	0	0	0	0	0	0	0	0	0	0	0	0	0	0	0	0	0	0	0	0	0	0	0	0	0	0	0	0
pyr[M-H]-	-1	-1	0	-1	0	0	0	0	0	0	0	0	0	0	0	0	0	0	0	0	0	0	0	0	0	0	0	0	0	0	0	0	0	0	0	0	0	0	0	0	0	0	0	0	0	0	0	0	0
gam6p[M-H]-	-1	0	0	0	0	0	0	0	0	0	0	0	0	0	0	0	0	0	0	0	0	0	0	0	0	0	0	0	0	0	0	0	0	0	0	0	0	0	0	0	0	0	0	0	0	0	0	0	0
6pgc[M-H]-	0	0	0	0	0	0	0	0	0	0	0	0	0	0	0	0	0	0	0	0	0	0	0	0	0	0	0	0	0	0	0	0	0	0	0	0	0	0	0	0	0	0	0	0	0	0	0	0	0
succoa[M-H]-	0	0	0	0	0	0	0	0	0	0	0	0	0	0	0	0	0	0	0	0	0	0	0	0	0	0	0	0	0	0	0	0	0	0	0	0	0	0	0	0	0	0	0	0	0	0	0	0	0
cit[M-H]-	0	-1	0	0	0	0	0	0	0	0	0	0	0	0	0	0	0	0	0	0	0	0	0	0	0	0	0	0	0	0	0	0	0	0	0	0	0	0	0	0	0	0	0	0	0	0	0	0	0
icit[M-H]-	0	-1	0	0	0	0	0	0	0	0	0	0	0	0	0	0	0	0	0	0	0	0	0	0	0	0	0	0	0	0	0	0	0	0	0	0	0	0	0	0	0	0	0	0	0	0	0	0	0
succ[M-H]-	0	0	0	0	0	0	0	0	0	0	0	0	0	0	0	0	0	0	0	0	0	0	0	0	0	0	0	0	0	0	0	0	0	0	0	0	0	0	0	0	0	0	0	0	0	0	0	0	0
akg[M-H]-	0	0	0	0	0	0	0	0	0	0	0	0	0	0	0	0	0	0	0	0	0	0	0	0	0	0	0	0	0	0	0	0	0	0	0	0	0	0	0	0	0	0	0	0	0	0	0	0	0
oaa[M-H]-	0	0	0	0	0	0	0	0	0	0	0	0	0	0	0	0	0	0	0	0	0	0	0	0	0	0	0	0	0	0	0	0	0	0	0	0	0	0	0	0	0	0	0	0	0	0	0	0	0
gthrd[M-H]-	-1	-1	-1	-1	0	0	0	-1	0	0	0	0	0	0	0	0	0	0	0	0	0	0	-1	0	0	0	0	0	0	0	0	0	0	0	0	0	0	0	0	0	0	0	0	0	0	0	0	0	0
thym[M-H]-	0	0	0	0	0	0	0	0	0	0	0	0	0	0	0	0	0	0	0	0	0	0	0	0	0	0	0	0	0	0	0	0	0	0	0	0	0	0	0	0	0	0	0	0	0	0	0	0	0
4hbz[M-H]-	-1	0	0	0	0	0	0	0	0	0	0	0	0	0	0	0	0	0	0	0	-1	-1	0	0	0	0	0	0	0	0	0	0	0	0	0	0	0	0	0	0	0	0	0	0	0	0	0	0	0
Folate[M-H]-	0	0	0	0	0	0	0	0	0	0	0	0	0	0	0	0	0	0	0	0	0	0	0	0	0	0	0	0	0	0	0	0	0	0	0	0	0	0	0	0	0	0	0	0	0	0	0	0	0
malcoa[M-H]-	0	0	0	0	0	0	0	0	0	0	0	0	0	0	0	0	0	0	0	0	0	0	0	0	0	0	0	0	0	0	0	0	0	0	0	0	0	0	0	0	0	0	0	0	0	0	0	0	0
pant-R[M-H]-	0	0	0	0	0	0	0	0	0	0	0	0	0	0	0	0	0	0	0	0	0	0	0	0	0	0	0	0	0	0	0	0	0	0	0	0	0	0	0	0	0	0	0	0	0	0	0	0	0
Norva[M-H]-	0	0	0	0	0	0	0	0	0	0	0	0	0	0	0	0	0	0	0	0	0	0	0	0	0	0	0	0	0	0	0	0	0	0	0	0	0	0	0	0	0	0	0	0	0	0	0	0	0
PanLac[M-H]-	0	0	0	0	0	0	0	0	0	0	0	0	0	-1	-1	0	0	0	0	0	0	0	0	0	0	0	0	0	0	0	0	0	0	0	0	0	0	0	0	0	0	0	0	0	0	0	0	0	0
Prenol[M-H]-	0	0	0	0	0	0	0	0	0	0	0	0	0	0	0	0	0	0	0	0	0	0	0	0	0	0	0	0	0	0	0	0	0	0	0	0	0	0	0	0	0	0	0	0	0	0	0	0	0
Taur[M-H]-	0	0	0	0	0	0	0	0	0	0	0	0	0	0	0	0	0	0	0	0	0	0	0	0	0	0	0	0	0	0	0	0	0	0	0	0	0	0	0	0	0	0	0	0	0	0	0	0	0
[truncated: 105 more columns]

## Sheet: E
Significant m/z features in negative mode					Significant m/z features in positive mode
ID	Spike-in standard abbr.	m/z	Intensity		ID	Spike-in standard abbr.	m/z	Intensity
3	3PG	184.986	4518.53		1	2KBA	801.544	4848.97
5	6PG	133.992	1372.08		1	2KBA	801.55	6578.08
5	6PG	248.08	1917.9		1	2KBA	801.554	5866.53
5	6PG	275.017	4145.74		1	2KBA	801.566	2937.8
5	6PG	296.999	1465.07		1	2KBA	802.55	3474.54
5	6PG	497.167	1485.31		1	2KBA	802.554	3731.39
5	6PG	586.327	1849.89		1	2KBA	802.56	2893.99
6	23BPG	264.951	1899.39		2	3HBA	263.078	4381.63
7	AcCoA	283.11	1104.48		2	3HBA	378.357	1526.93
7	AcCoA	533.252	7830.05		2	3HBA	394.351	6274.64
7	AcCoA	808.117	4939.55		2	3HBA	395.356	2392.65
7	AcCoA	808.119	4787.28		2	3HBA	399.307	3197.01
8	Ade	134.047	26279.5		2	3HBA	422.382	2405.02
8	Ade	170.023	1018.3		2	3HBA	438.378	8005.37
9	ADP	426.022	20860.8		2	3HBA	439.381	2755.95
9	ADP	427.025	2591.7		2	3HBA	443.332	5721.96
9	ADP	448.004	4992.28		2	3HBA	466.409	3260.37
9	ADP	463.978	1939.5		2	3HBA	482.404	10594.9
9	ADP	545.981	2799.07		2	3HBA	483.408	3379.69
11	Ala	88.0404	11749.2		2	3HBA	483.417	1684.62
12	AlaAla	159.077	13084.9		2	3HBA	510.435	4106.98
12	AlaAla	339.141	2312.86		2	3HBA	511.44	1767.12
12	AlaAla	547.317	2083.44		2	3HBA	526.431	14472
12	AlaAla	577.327	2358.02		2	3HBA	527.434	4886.85
13	AMP	346.056	4206.11		2	3HBA	527.436	4525.26
14	Anth	92.0504	3203.3		2	3HBA	531.386	3242.55
14	Anth	136.04	11779.7		2	3HBA	531.391	2536.66
14	Anth	137.044	1173.27		2	3HBA	570.456	11711.6
15	Arg	131.082	2302.51		2	3HBA	570.46	10405.4
15	Arg	173.104	6086.64		2	3HBA	570.477	3672.38
15	Arg	174.108	1251.25		2	3HBA	571.459	4203.67
15	Arg	195.087	1597.98		2	3HBA	575.411	2672.49
15	Arg	271.082	1008.86		2	3HBA	591.384	3522.68
15	Arg	293.061	2560.53		2	3HBA	598.487	4446.01
17	Asn	131.046	5610.91		2	3HBA	599.492	2280.85
18	Asp	132.03	28545.1		2	3HBA	614.482	10589.4
18	Asp	132.038	2630.76		2	3HBA	614.483	10434.1
18	Asp	154.012	3214.4		2	3HBA	615.485	4181.6
18	Asp	165.041	3243.14		2	3HBA	619.439	2697.61
18	Asp	217.012	5274.46		2	3HBA	640.535	4732.67
18	Asp	229.208	3443.5		2	3HBA	642.514	4073.96
18	Asp	242.176	4215.12		2	3HBA	643.516	1813
18	Asp	251.989	1685.38		2	3HBA	658.508	8922.01
18	Asp	255.233	147210		2	3HBA	658.511	8569.62
18	Asp	255.244	9666.4		2	3HBA	659.512	4017.45
18	Asp	255.27	2125.19		2	3HBA	665.421	3522.61
18	Asp	255.316	1468.75		2	3HBA	679.437	7306.59
18	Asp	257.212	3252.31		2	3HBA	684.558	4543.98
18	Asp	265.147	7665.99		2	3HBA	684.561	4641.86
18	Asp	283.264	117885		2	3HBA	685.563	2258.39
18	Asp	283.275	8753.22		2	3HBA	686.54	4282.23
18	Asp	283.303	1771.5		2	3HBA	687.538	2619.6
18	Asp	283.352	1297.54		2	3HBA	687.542	2928.55
18	Asp	284.268	27345.9		2	3HBA	688.518	9030.39
18	Asp	306.088	9139.09		2	3HBA	689.522	4185.94
18	Asp	339.199	6531.26		2	3HBA	709.449	3174.4
18	Asp	435.296	2611.75		2	3HBA	728.582	3775.19
18	Asp	739.637	1562.49		2	3HBA	728.585	4136.41
19	ATP	505.988	8925.56		2	3HBA	729.589	1917.1
19	ATP	527.97	3530.64		2	3HBA	730.563	3728.65
19	ATP	543.944	1098.88		2	3HBA	732.546	8477.1
19	ATP	625.947	1825.92		2	3HBA	732.549	7837.61
21	Biot	243.08	5103.78		2	3HBA	746.559	6612.43
23	CamP	83.0687	1307.86		2	3HBA	746.561	6564.85
23	CamP	98.9489	5677.57		2	3HBA	747.568	4096.03
23	CamP	100.946	1860.3		2	3HBA	747.571	3881.61
23	CamP	102.978	1168.47		2	3HBA	747.576	3178.79
23	CamP	125.116	1129.37		2	3HBA	751.515	2265.94
23	CamP	551.285	12198.8		2	3HBA	753.477	2661.35
23	CamP	551.287	10141.3		2	3HBA	760.577	2759.91
23	CamP	552.288	3664.54		2	3HBA	760.581	2422.41
23	CamP	552.292	2876.86		2	3HBA	761.58	1634.72
23	CamP	553.281	4117.39		2	3HBA	767.489	2456.06
23	CamP	553.283	4004.19		2	3HBA	772.612	2840.18
23	CamP	554.286	1244.2		2	3HBA	772.617	2363.25
24	CDP	402.011	5340.9		2	3HBA	774.592	2921.76
24	CDP	423.993	1145.05		2	3HBA	776.561	3522.14
25	cGMP	344.032	7533.59		2	3HBA	776.567	4961.62
25	cGMP	344.04	34621.4		2	3HBA	776.57	5654.17
25	cGMP	345.043	4373.95		2	3HBA	776.573	5652.31
25	cGMP	366.022	4760.88		2	3HBA	777.564	2083.44
25	cGMP	381.995	1402.13		2	3HBA	777.57	2811.08
25	cGMP	388.002	1190.69		2	3HBA	777.574	3024.88
25	cGMP	442.016	3167.04		2	3HBA	777.579	2540.96
25	cGMP	463.998	2734.93		2	3HBA	790.586	6177.61
25	cGMP	485.979	1497.82		2	3HBA	790.589	6063.28
25	cGMP	524.102	1348.21		2	3HBA	791.59	3199.29
26	Chor	87.0083	29684.9		2	3HBA	804.601	2434.63
26	Chor	93.0343	3619.47		2	3HBA	804.604	2205.4
26	Chor	119.05	3100.08		2	3HBA	805.607	1437.14
26	Chor	125.025	6658.1		2	3HBA	816.639	2370.45
26	Chor	135.045	3870.46		2	3HBA	816.643	2136.23
26	Chor	137.024	16510.7		2	3HBA	820.593	3502.73
26	Chor	138.028	1408.62		2	3HBA	820.597	3976.66
26	Chor	169.012	1753.75		2	3HBA	820.604	3333.03
26	Chor	179.035	17990.5		2	3HBA	821.595	2217.95
26	Chor	180.038	1904.92		2	3HBA	821.601	2328.48
26	Chor	187.023	2173.91		2	3HBA	821.606	1886.41
26	Chor	207.03	27270.1		2	3HBA	835.613	2052.61
26	Chor	208.033	3299.55		2	3HBA	835.618	2070.16
26	Chor	247.022	1255.22		2	3HBA	862.643	1976.92
26	Chor	252.999	3614.72		2	3HBA	864.621	3066.24
26	Chor	254.006	1514.6		2	3HBA	864.625	3007.36
26	Chor	255.015	2158.79		2	3HBA	864.63	2476.22
26	Chor	257.03	8536.06		2	3HBA	865.625	1840.72
26	Chor	259.046	2612.8		2	3HBA	865.629	1796.23
26	Chor	282.28	8393.82		2	3HBA	879.639	1418.09
26	Chor	323.017	2150.96		2	3HBA	879.643	1446.52
26	Chor	387.092	3518.84		3	3PG	187	3655.51
26	Chor	405.103	1558.99		3	3PG	208.982	2946.85
26	Chor	451.087	1461.39		3	3PG	230.964	1486.79
26	Chor	546.829	1858.13		4	4HBA	263.078	4296.12
26	Chor	659.365	1755.72		5	6PG	60.0551	2275.97
26	Chor	677.375	3477.09		5	6PG	129.102	32560.7
26	Chor	678.38	2448.03		5	6PG	129.11	2248.21
26	Chor	903.543	1646.66		5	6PG	163.144	2100.86
27	Cit	131.082	2738.02		5	6PG	177.159	2072.08
27	Cit	174.088	4215.92		5	6PG	196.205	2726.86
27	Cit	196.071	1162.65		5	6PG	259.021	2670.67
29	CMP	322.045	11825.8		5	6PG	277.032	1705.35
29	CMP	323.048	1471.54		5	6PG	286.223	6382.14
29	CMP	420.021	1715.84		5	6PG	299.013	3402.22
30	Ctd	110.036	1194.55		5	6PG	314.989	1121.2
30	Ctd	242.078	8698.77		5	6PG	355.27	16670.9
30	Ctd	264.06	1511.42		5	6PG	356.271	4538.33
30	Ctd	340.055	1154.2		5	6PG	356.273	4717.09
31	CTP	481.977	3547.27		5	6PG	512.224	2518.31
31	CTP	503.958	1310.03		5	6PG	516.207	1995.6
32	Cute	163.077	11741.3		5	6PG	532.194	1419.52
32	Cute	164.08	1352.24		5	6PG	581.437	8788.8
32	Cute	195.066	3161.77		5	6PG	581.44	7971.64
33	cycAMP	328.045	35587.7		5	6PG	807.603	5679.98
33	cycAMP	329.048	4363.36		5	6PG	807.604	5770.4
33	cycAMP	350.027	4193.1		5	6PG	807.609	5017.16
33	cycAMP	448.004	2615.06		6	23BPG	266.965	2362.3
33	cycAMP	508.108	2169.7		6	23BPG	288.948	1458.94
33	cycAMP	780.381	1050.03		7	AcCoA	810.131	24416.8
34	Cys	114.936	2075.02		7	AcCoA	811.132	7060.54
34	Cys	123.902	32522.6		7	AcCoA	811.134	7055.64
34	Cys	125.899	24068.2		7	AcCoA	812.131	2897.02
34	Cys	127.897	4912.33		7	AcCoA	812.134	2893.8
34	Cys	132.868	21889.3		7	AcCoA	812.138	2665.28
34	Cys	134.865	24519.3		8	Ade	109.051	1743.46
34	Cys	136.862	8739.12		8	Ade	119.035	8896.03
34	Cys	212.834	2130.52		8	Ade	136.055	1250.03
34	Cys	214.832	2597.23		8	Ade	136.062	734679
34	Cys	216.83	1183.98		8	Ade	136.07	28782.3
34	Cys	221.8	4666.09		8	Ade	136.088	10436.4
34	Cys	223.798	7649.32		8	Ade	136.111	2568.14
34	Cys	224.803	2444.96		8	Ade	136.122	8527.4
34	Cys	225.795	4725.11		8	Ade	136.133	4848.48
34	Cys	227.793	1330.09		8	Ade	137.06	13503.6
34	Cys	239.016	2286.37		8	Ade	137.065	48234.7
34	Cys	344.549	1261.52		8	Ade	137.073	3079.15
34	Cys	425.081	1408.06		8	Ade	138.062	1008.66
34	Cys	585.203	9899.51		8	Ade	359.204	2759.21
34	Cys	588.204	3561.67		8	Ade	362.229	133165
34	Cys	588.206	3380.95		8	Ade	363.233	35645.1
34	Cys	688.152	8773.67		8	Ade	364.235	5281.23
34	Cys	720.052	5175.5		8	Ade	417.332	6078.39
35	CysGly	353.059	5050.45		8	Ade	418.331	1226.06
35	CysGly	375.041	1167.26		8	Ade	431.314	1530.29
36	Cyt	110.036	1615.94		8	Ade	445.366	1615.64
36	Cyt	339.248	1624.94		8	Ade	458.384	13664
36	Cyt	377.222	1354.56		8	Ade	459.387	5161.71
36	Cyt	401.24	3002.61		8	Ade	473.395	3953.19
36	Cyt	494.261	1157.91		8	Ade	487.323	3218.02
37	Dap	189.088	7333.05		8	Ade	487.374	2611.55
37	Dap	211.07	2039.42		8	Ade	489.388	3907.82
37	Dap	287.064	1304.48		8	Ade	505.385	2551.03
37	Dap	309.046	1376.61		8	Ade	506.369	10717.1
38	DeCoA	708.121	4932.85		8	Ade	507.37	4208.79
38	DeCoA	709.125	1763.87		8	Ade	521.38	4832.97
38	DeCoA	806.098	1657.5		8	Ade	522.218	1525.36
39	DHAP	168.99	6886.79		8	Ade	522.233	174465
40	DHO	113.036	17483.3		8	Ade	522.286	3467.75
40	DHO	114.02	4377.55		8	Ade	522.352	2699.14
40	DHO	157.025	81287		8	Ade	522.377	2227.62
40	DHO	157.034	4402.09		8	Ade	523.229	17683
40	DHO	158.029	4392.67		8	Ade	523.236	56892.7
40	DHO	337.089	20322.6		8	Ade	524.232	5140.8
40	DHO	338.092	2790.1		8	Ade	524.239	11019.7
40	DHO	609.36	8470.09		8	Ade	525.244	2000.45
40	DHO	610.358	2055.62		8	Ade	526.336	2228.09
40	DHO	610.363	2875.22		8	Ade	526.394	4975.3
41	DHQ	109.029	3188.78		8	Ade	539.352	9312.57
41	DHQ	125.025	5447.81		8	Ade	539.358	17335.1
41	DHQ	127.039	4093.89		8	Ade	540.361	6522.64
41	DHQ	171.029	41839.6		8	Ade	540.364	6032.49
41	DHQ	171.039	2474.71		8	Ade	550.265	9389.21
41	DHQ	172.033	3563.72		8	Ade	550.278	2625.01
41	DHQ	189.04	90960.1		8	Ade	551.26	1567.48
41	DHQ	189.05	5385.71		8	Ade	551.268	3638.32
41	DHQ	190.044	7754.96		8	Ade	561.34	4600.18
41	DHQ	205.035	1870.92		8	Ade	570.42	10523.1
41	DHQ	369.103	13701.9		8	Ade	575.376	2840.4
41	DHQ	370.107	2228.43		8	Ade	624.28	8212.22
41	DHQ	641.375	8681.19		8	Ade	625.284	3581.01
41	DHQ	641.395	1073.96		8	Ade	640.274	1101.54
41	DHQ	642.378	3091.23		8	Ade	650.466	13841
41	DHQ	867.543	1925.94		8	Ade	650.472	10092.7
42	DHS	108.022	1116.09		8	Ade	650.481	4623.21
42	DHS	109.029	9554.12		8	Ade	651.469	6523.94
42	DHS	127.039	12102.3		8	Ade	651.485	2555.69
42	DHS	171.029	97289.3		8	Ade	652.472	2266.11
42	DHS	171.039	5637.86		8	Ade	658.472	4247.26
42	DHS	172.033	8798.66		8	Ade	659.474	2522.25
42	DHS	173.035	1428.81		8	Ade	708.56	2278.52
42	DHS	269.007	1603.41		8	Ade	772.358	1294.48
42	DHS	351.093	26801.4		8	Ade	796.608	3008.57
42	DHS	352.097	3832.6		8	Ade	796.612	3083.21
42	DHS	623.365	7346.73		8	Ade	798.493	3218.98
42	DHS	624.369	2872.47		8	Ade	798.506	12118.9
42	DHS	849.533	1809.22		8	Ade	798.525	3996.84
43	DOPA	242.031	1373.9		8	Ade	798.529	2994.82
44	DPM	152.072	2398.89		8	Ade	799.495	1710.02
44	DPM	457.14	1572.31		8	Ade	799.509	6522.02
46	F6P	259.022	10505.1		8	Ade	799.604	2200.72
47	FAD	784.149	5846.01		8	Ade	800.514	2113.52
47	FAD	785.152	2156.34		8	Ade	826.615	5520.14
47	FAD	806.129	2096.36		8	Ade	827.617	3370.97
48	FBP	338.988	7193.07		8	Ade	827.619	3217.33
48	FBP	360.97	2509.97		8	Ade	841.641	1673.46
49	FMN	455.097	7279.25		8	Ade	859.604	17461
49	FMN	456.1	1719.63		8	Ade	860.607	10041.2
49	FMN	553.072	1061.39		8	Ade	861.611	3308.05
50	Folate	190.037	1859.46		8	Ade	875.578	1644.29
50	Folate	219.562	4973.01		8	Ade	875.583	1594.45
50	Folate	220.064	1140.92		8	Ade	1034.1	1219.59
50	Folate	265.083	1327.8		8	Ade	1034.11	1296.37
50	Folate	440.132	18057.4		9	ADP	428.036	51403.6
50	Folate	441.135	4096.03		9	ADP	429.039	6586.6
50	Folate	462.114	2170.82		9	ADP	430.04	1543.29
50	Folate	538.108	1453.18		9	ADP	450.018	23038.8
50	Folate	560.09	1104.89		9	ADP	451.021	3252.73
51	Fum	91.0218	2776.65		9	ADP	465.992	5800.23
51	Fum	133.066	2235.09		9	ADP	472	5785.42
51	Fum	165.041	6099.29		9	ADP	487.974	2759.64
51	Fum	173.118	1525.26		9	ADP	569.976	2280.3
51	Fum	223.028	3411.12		9	ADP	591.958	1733.68
51	Fum	225.007	1389.41		11	Ala	90.0544	27285.3
51	Fum	239.06	5919.71		11	Ala	476.226	34408.7
51	Fum	279.124	46072.3		11	Ala	476.228	33982.7
51	Fum	280.127	8720.71		11	Ala	703.53	27869.1
51	Fum	281.129	1186.7		11	Ala	886.751	1534.51
51	Fum	283.11	1919.91		12	AlaAla	99.0077	3430.84
51	Fum	297.047	2517.99		12	AlaAla	117.018	4592.24
51	Fum	313.078	3810.08		12	AlaAla	161.092	71003.6
51	Fum	314.078	1124.33		12	AlaAla	162.095	4819.24
51	Fum	371.066	1270.77		12	AlaAla	183.074	14073.5
51	Fum	373.045	1198.1		12	AlaAla	184.077	1191.8
51	Fum	395.244	2207.05		12	AlaAla	199.047	9290.39
51	Fum	413.182	3121.21		12	AlaAla	532.468	72995.3
51	Fum	413.196	66201.7		12	AlaAla	537.422	16577.8
51	Fum	414.2	19916.2		12	AlaAla	537.534	25063.5
51	Fum	415.203	3416.63		12	AlaAla	538.537	8337.64
51	Fum	416.317	2090.92		12	AlaAla	541.392	4693.56
51	Fum	449.173	2610.33		12	AlaAla	546.459	4945.64
51	Fum	451.17	1137.38		12	AlaAla	547.252	1659.47
51	Fum	457.187	3021.05		12	AlaAla	547.264	18941.7
51	Fum	474.213	3096.04		12	AlaAla	547.265	18346.6
51	Fum	511.173	2401.8		12	AlaAla	547.272	11481.4
51	Fum	655.421	10732.4		12	AlaAla	548.264	5669.94
51	Fum	656.424	4901.37		12	AlaAla	548.267	6432.48
51	Fum	657.426	1559.8		12	AlaAla	553.396	25947.3
51	Fum	915.597	9698.91		12	AlaAla	638.606	1390.26
51	Fum	916.602	6089.79		12	AlaAla	662.469	17159.1
51	Fum	917.605	2165.07		12	AlaAla	675.481	4507.68
51	Fum	931.593	2212.98		12	AlaAla	675.489	13552.4
51	Fum	932.596	1357.58		12	AlaAla	675.497	22171.8
51	Fum	937.58	1069.46		12	AlaAla	675.511	6700.7
51	Fum	969.609	2264.56		12	AlaAla	676.496	14384
51	Fum	970.614	1606.7		12	AlaAla	676.514	4234.35
52	G1P	259.022	8486.21		12	AlaAla	823.539	2020.26
53	G3P	125.061	1489.74		12	AlaAla	1054.79	2598.2
53	G3P	141.054	1629.12		12	AlaAla	1054.8	3682.73
53	G3P	171.006	4425.06		12	AlaAla	1054.81	3754.34
53	G3P	171.066	2443.68		12	AlaAla	1055.8	1363.8
53	G3P	173.045	4204.97		12	AlaAla	1069.78	3219.02
53	G3P	183.066	1399.71		12	AlaAla	1069.78	3116.9
53	G3P	183.102	1319.06		12	AlaAla	1069.79	2317.29
53	G3P	185.046	1112.19		12	AlaAla	1070.77	1701.91
53	G3P	187.061	3970.51		12	AlaAla	1070.78	1675.71
53	G3P	197.082	2205.7		13	AMP	348.07	43009.1
53	G3P	199.061	1663.8		13	AMP	349.073	5710.29
53	G3P	201.077	2717.24		13	AMP	370.051	3535.59
53	G3P	203.055	1883.36		13	AMP	386.026	1024.96
53	G3P	211.062	1129.87		13	AMP	574.238	1087.67
53	G3P	211.097	1081.48		14	Anth	120.044	7200.63
53	G3P	213.077	2131.72		15	Arg	112.087	1454.47
53	G3P	215.056	2471.59		15	Arg	130.097	4569.03
53	G3P	215.092	3370.34		15	Arg	158.092	1940.51
53	G3P	217.072	2027.52		15	Arg	175.119	271848
53	G3P	225.113	1257.39		15	Arg	175.127	16048.1
53	G3P	227.056	2906.86		15	Arg	175.149	4052.79
53	G3P	227.093	2010.31		15	Arg	175.187	2423.25
53	G3P	227.129	1710.49		15	Arg	176.122	20682.4
53	G3P	229.071	2940.25		15	Arg	184.958	2792.77
53	G3P	229.108	1312.48		15	Arg	197.1	3086.13
53	G3P	231.087	2094		15	Arg	213.075	1332.18
53	G3P	239.093	1392.94		15	Arg	561.656	1495.2
53	G3P	241.108	2326.12		15	Arg	714.497	6017.58
53	G3P	243.123	1286.85		15	Arg	746.697	2965.25
53	G3P	245.067	1161.15		15	Arg	818.639	7415.93
53	G3P	245.103	1408.22		15	Arg	870.767	1799.83
53	G3P	253.108	1895.64		17	Asn	133.06	16585.9
53	G3P	255.088	2094.31		17	Asn	133.069	1179.27
53	G3P	255.124	2180.3		17	Asn	155.042	6081.77
53	G3P	257.103	2510.38		17	Asn	171.016	2920.2
53	G3P	257.139	1482.46		17	Asn	177.024	1869.63
53	G3P	259.082	1366.88		17	Asn	181.025	2368.59
53	G3P	259.119	1236.1		18	Asp	113.023	2337.01
53	G3P	267.123	1547.14		18	Asp	134.044	22028.4
53	G3P	269.103	1884.82		18	Asp	144.138	4290.91
53	G3P	269.139	2332.04		18	Asp	178.008	1775.32
53	G3P	271.082	1447.89		18	Asp	205.17	1800.17
53	G3P	271.118	2248.16		18	Asp	249.205	2034.82
53	G3P	273.098	1564.94		18	Asp	297.967	1117.22
53	G3P	273.134	1669.05		18	Asp	385.211	2913.67
53	G3P	281.139	2207.57		18	Asp	399.226	4728.29
53	G3P	283.118	1900.79		18	Asp	401.208	2327.54
53	G3P	283.155	2688.21		18	Asp	596.473	2284.89
53	G3P	285.097	1401.27		18	Asp	754.578	5293.25
53	G3P	285.134	2796.43		18	Asp	754.581	5225.69
53	G3P	285.17	1356.76		18	Asp	822.644	1540.34
53	G3P	287.113	1598.52		19	ATP	508.002	18407.8
53	G3P	287.15	1700.87		19	ATP	509.005	2583.99
53	G3P	295.118	1507.76		19	ATP	529.984	11515.1
53	G3P	297.134	2683.01		19	ATP	530.987	1867.27
53	G3P	299.113	1838.77		19	ATP	545.958	1977.14
53	G3P	299.15	3331.67		19	ATP	551.965	3751.12
53	G3P	301.129	1941.4		20	bAla	90.0544	18870.7
53	G3P	301.165	1752.75		20	bAla	203.222	7900.8
53	G3P	303.144	1005.83		20	bAla	404.231	56884.8
53	G3P	307.154	1114.23		20	bAla	476.226	34077.7
53	G3P	311.15	1650.89		20	bAla	532.468	70287.6
53	G3P	313.129	2262.3		20	bAla	532.705	6519.78
53	G3P	313.18	1899.2		20	bAla	534.137	3440.51
53	G3P	315.145	1875.34		20	bAla	537.422	16468
53	G3P	315.196	1427.13		20	bAla	537.534	24677
53	G3P	325.164	2069.68		20	bAla	538.537	8051.1
53	G3P	327.145	1473.23		20	bAla	542.392	3214.17
53	G3P	327.18	2610.41		20	bAla	553.396	26885.3
53	G3P	329.124	1262.44		20	bAla	604.456	17980.1
53	G3P	329.16	1154.29		20	bAla	604.459	19771.4
53	G3P	337.13	1281.08		20	bAla	605.462	7691.45
53	G3P	337.165	1436.44		20	bAla	605.464	7609.43
53	G3P	339.181	1587.45		20	bAla	605.473	3868.5
53	G3P	341.161	2072.17		20	bAla	606.463	2940.19
53	G3P	341.197	1201.42		20	bAla	606.469	2659.99
53	G3P	343.139	1173.27		20	bAla	923.561	17100.4
53	G3P	343.176	1263.21		20	bAla	923.565	18830.2
53	G3P	349.202	1281.04		20	bAla	923.57	17839.7
53	G3P	351.144	1085.26		20	bAla	924.563	9123.67
53	G3P	351.181	1266.9		20	bAla	924.568	10999.8
53	G3P	353.16	1544.66		20	bAla	924.57	10777.1
53	G3P	355.14	1289.83		20	bAla	924.576	8950.15
53	G3P	355.176	1863.19		20	bAla	925.559	2604.38
53	G3P	357.154	1386.77		20	bAla	925.57	4486.07
53	G3P	357.191	1092.11		20	bAla	925.574	4097.83
53	G3P	363.181	1113.73		20	bAla	1054.79	2597.11
53	G3P	365.196	1794.23		20	bAla	1054.8	3703.8
53	G3P	367.175	1610.79		20	bAla	1054.81	3464.63
53	G3P	369.155	1406.5		20	bAla	1055.81	1411.72
53	G3P	369.192	1737.54		20	bAla	1069.77	3072.95
53	G3P	369.228	1591.84		20	bAla	1069.78	3286.5
53	G3P	371.17	1444.11		21	Biot	227.085	5239.83
53	G3P	379.176	1253.62		21	Biot	245.095	42700.5
53	G3P	381.191	2445.99		21	Biot	246.098	5567
53	G3P	383.171	1526.94		21	Biot	247.091	2918.69
53	G3P	383.207	2482.91		21	Biot	267.077	18064.5
53	G3P	395.171	1340.51		21	Biot	267.084	2741.53
53	G3P	397.186	1911.02		21	Biot	283.051	11970.2
53	G3P	399.202	1765.69		21	Biot	283.057	3450.53
53	G3P	401.218	1062.71		21	Biot	284.054	1694.16
53	G3P	409.222	1493.74		21	Biot	285.05	2269.26
53	G3P	411.165	1155.82		21	Biot	333.195	2566.34
53	G3P	413.182	1406.41		21	Biot	553.396	19840.2
53	G3P	425.216	1582.78		21	Biot	638.606	1415.01
53	G3P	427.197	1058.53		21	Biot	781.482	2363.79
53	G3P	427.232	1040.91		22	Cada	86.0958	38468.7
53	G3P	439.197	1275.78		22	Cada	86.1032	2144.14
53	G3P	439.233	1781.96		22	Cada	87.0996	2562.67
53	G3P	441.212	1374.13		22	Cada	103.123	32871
53	G3P	441.248	1195.4		22	Cada	104.125	1980.52
53	G3P	449.254	1343.63		22	Cada	144.149	1783.74
53	G3P	451.269	1669.2		22	Cada	329.291	5801.02
53	G3P	453.214	1413.61		22	Cada	391.317	6488.15
53	G3P	453.247	1302.13		22	Cada	391.818	2714.02
53	G3P	455.228	1476.81		23	CamP	148.956	1285.63
53	G3P	457.207	1017.5		23	CamP	163.971	1003.06
53	G3P	465.25	1574.43		23	CamP	185.954	1091.78
53	G3P	467.227	1376.36		23	CamP	187.079	2195.15
53	G3P	467.265	1786.7		23	CamP	233.184	2200.68
53	G3P	469.243	1195.94		23	CamP	343.263	12019.1
53	G3P	479.227	1223.84		23	CamP	343.27	4282.39
53	G3P	481.243	1610.85		23	CamP	343.765	4947.57
53	G3P	483.259	1896.96		23	CamP	354.254	4450.99
53	G3P	485.273	1514.07		23	CamP	354.756	1442.75
53	G3P	499.254	1368.83		23	CamP	459.351	44457.9
53	G3P	509.275	1271.95		23	CamP	459.356	28062.8
53	G3P	525.27	1170.06		23	CamP	460.354	13301.6
53	G3P	535.29	1561.3		23	CamP	460.359	9825.61
53	G3P	539.283	1267.71		23	CamP	684.522	5024.28
53	G3P	567.319	1745.38		23	CamP	684.524	4613.16
53	G3P	583.31	1053.85		23	CamP	685.519	26638.6
53	G3P	651.377	1060.21		23	CamP	686.521	11629.9
54	G6P	249.067	1376.37		23	CamP	686.54	3596.54
54	G6P	283.11	1248.36		23	CamP	687.525	3608.51
54	G6P	299.201	3884.36		24	CDP	404.025	8115.47
54	G6P	301.217	5183.04		24	CDP	426.006	5219.78
54	G6P	321.1	10799.5		24	CDP	426.014	2891.74
54	G6P	335.115	3128.92		24	CDP	441.981	1169.57
54	G6P	367.105	17076.2		24	CDP	447.989	2237.77
54	G6P	401.087	4386.2		24	CDP	463.96	1016
54	G6P	402.091	1279.42		25	cGMP	129.102	24139.1
54	G6P	531.254	11839.6		25	cGMP	129.11	1810.56
54	G6P	532.258	3442.52		25	cGMP	145.133	7647.53
54	G6P	533.252	12716		25	cGMP	152.057	2315.08
54	G6P	534.254	3475.62		25	cGMP	266.172	12748.4
54	G6P	534.256	3569.12		25	cGMP	284.331	4387.19
54	G6P	549.103	2870.61		25	cGMP	326.378	112534
54	G6P	550.107	1104.99		25	cGMP	326.419	1780.82
54	G6P	593.129	4292.9		25	cGMP	327.381	32037.1
54	G6P	594.132	1736.49		25	cGMP	328.384	4159.98
54	G6P	694.132	4944.16		25	cGMP	342.373	4262.78
54	G6P	694.133	4847.52		25	cGMP	346.054	75268.5
54	G6P	741.145	1660.19		25	cGMP	347.057	9511.98
54	G6P	757.422	1622.67		25	cGMP	355.27	11964.9
54	G6P	759.42	1715.31		25	cGMP	368.036	27059.3
55	Ga6P	258.038	3996.27		25	cGMP	368.425	4246.73
57	GAP	243.055	3706.72		25	cGMP	369.039	3649.32
57	GAP	243.063	53571.9		25	cGMP	384.01	8010.08
57	GAP	244.067	4542.74		25	cGMP	385.013	1246.35
57	GAP	245.067	1024.06		25	cGMP	390.017	3153.58
57	GAP	265.045	7354.87		25	cGMP	405.991	2070.46
57	GAP	281.02	1947.86		25	cGMP	503.969	1268.92
57	GAP	287.027	1463.26		26	Chor	281.026	1673.39
57	GAP	341.04	4822.7		26	Chor	283.042	1975.7
57	GAP	363.022	4243.67		26	Chor	470.128	1265.78
57	GAP	378.997	1311.63		27	Cit	113.07	7291.35
57	GAP	423.126	2480.19		27	Cit	159.076	36455.4
57	GAP	460.999	1486.72		27	Cit	176.103	98136
57	GAP	482.98	1222.5		27	Cit	176.112	6817.11
57	GAP	695.397	1096.24		27	Cit	177.111	1957.17
58	GDP	442.016	4965.16		27	Cit	198.085	17096.4
59	GlcNAc	256.059	15130.6		27	Cit	214.058	17772
59	GlcNAc	258.056	5299.37		27	Cit	220.066	1253.82
59	GlcNAc	283.079	1734.41		29	CMP	324.058	29164.8
59	GlcNAc	318.059	1495.66		29	CMP	324.07	3497.52
59	GlcNAc	376.099	4975.19		29	CMP	325.062	3341.88
59	GlcNAc	396.15	1084.17		29	CMP	362.014	3014.81
60	Gln	145.062	20820.9		29	CMP	383.998	1383.82
60	Gln	167.044	3324.83		30	Ctd	57.0697	2642.41
60	Gln	243.038	1446.68		30	Ctd	69.0442	1756.38
60	Gln	265.02	2573.77		30	Ctd	71.0851	6291.83
60	Gln	325.125	5028.61		30	Ctd	95.024	7335.78
60	Gln	384.978	1329.83		30	Ctd	112.051	256935
61	Glu	241.05	1877.86		30	Ctd	112.058	13472.8
61	Glu	736.391	1932.56		30	Ctd	112.075	3623.75
62	GluAla	217.083	6730.25		30	Ctd	113.047	3368.16
63	GluCys	249.055	3737.18		30	Ctd	113.054	12647
66	GMP	362.051	2190.6		30	Ctd	113.132	3492.27
68	GSSG	305.068	2205.38		30	Ctd	127.148	1327.28
68	GSSG	611.144	7583.58		30	Ctd	134.033	1215.84
68	GSSG	611.145	7296.15		30	Ctd	149.023	26059.2
68	GSSG	612.146	2254.88		30	Ctd	150.026	2481.09
68	GSSG	633.127	2244.03		30	Ctd	167.033	3036.57
68	GSSG	667.064	2408.72		30	Ctd	244.093	317938
69	GTP	521.982	9196.23		30	Ctd	244.104	19013.6
69	GTP	522.985	1397.5		30	Ctd	244.118	1404.32
69	GTP	543.964	3191.21		30	Ctd	244.128	4761.86
69	GTP	565.946	1042.53		30	Ctd	244.173	4774.53
69	GTP	641.941	1694.23		30	Ctd	245.095	37041
70	Gua	150.042	2470.12		30	Ctd	246.098	5146.94
71	Guas	282.084	3014.89		30	Ctd	266.074	98652.4
72	His	154.062	9629.78		30	Ctd	267.077	11813.5
72	His	334.125	1391.58		30	Ctd	267.084	2385.95
73	HoCys	439.095	3976.54		30	Ctd	282.048	87155.2
74	HPP	106.043	1934.12		30	Ctd	283.042	1486.12
74	HPP	107.05	3566.52		30	Ctd	283.051	10691.2
74	HPP	121.029	4204.92		30	Ctd	283.057	3825.24
74	HPP	179.035	36840		30	Ctd	284.046	7585.82
74	HPP	180.038	4012.1		30	Ctd	284.054	2417.64
74	HPP	276.048	1144.81		30	Ctd	288.056	1294.19
74	HPP	359.098	3971.21		30	Ctd	332.193	19916.9
74	HPP	631.37	3254.19		30	Ctd	332.198	9207.94
74	HPP	632.374	1310.95		30	Ctd	332.206	3698.78
74	HPP	857.537	1018.98		30	Ctd	333.195	3619.07
75	Hser	118.051	7771.33		30	Ctd	386.032	1582.34
76	Hxn	135.031	3200.65		30	Ctd	391.284	174229
77	IDP	427.006	4196.1		30	Ctd	391.329	3109.59
77	IDP	448.987	1391.3		30	Ctd	391.387	1973.21
78	IMP	347.04	17229.6		30	Ctd	392.287	55189.9
78	IMP	348.043	2018.06		30	Ctd	393.291	10438.2
78	IMP	369.021	2550.4		30	Ctd	413.265	54172.2
78	IMP	384.995	1023.19		30	Ctd	414.269	15890.3
78	IMP	445.016	2815.26		30	Ctd	419.315	147799
78	IMP	466.998	1958.75		30	Ctd	419.362	2656.51
79	Indo	116.05	4583.35		30	Ctd	419.421	1490.07
80	Ino	135.031	10859.5		30	Ctd	420.318	46315.4
80	Ino	267.073	12837.4		30	Ctd	421.321	8315.41
80	Ino	268.077	1538.8		30	Ctd	421.326	6868.86
80	Ino	289.055	2977.47		30	Ctd	429.239	51082.2
80	Ino	365.049	3077.35		30	Ctd	430.243	17771.3
80	Ino	387.032	2015.7		30	Ctd	431.241	5689.69
81	Isle	130.088	8713.23		30	Ctd	431.245	5143.27
83	ITP	506.971	2916.47		30	Ctd	433.33	6611.28
84	KetoIsle	129.056	11113.9		30	Ctd	434.334	2662.97
85	KetoLeu	129.056	17773.1		30	Ctd	441.297	45451.4
85	KetoLeu	130.059	1440.58		30	Ctd	442.3	14932.8
86	Ketovaline	285.097	1623.45		30	Ctd	443.302	3456.5
86	Ketovaline	303.108	1179.56		30	Ctd	457.271	48061.7
87	Leu	130.088	7751.07		30	Ctd	458.274	14799
88	Lys	145.098	3232.73		30	Ctd	470.259	28056.2
88	Lys	325.164	1580.14		30	Ctd	470.275	4624.24
89	Mal	91.0218	2542.91		30	Ctd	471.263	7656.9
89	Mal	115.003	20638.3		30	Ctd	487.177	48830.1
89	Mal	133.014	138883		30	Ctd	488.18	11315.2
89	Mal	133.022	6944.36		30	Ctd	529.882	1017.76
89	Mal	134.018	6447.38		30	Ctd	551.394	2609.18
89	Mal	135.018	1724.01		30	Ctd	573.406	3561.55
89	Mal	165.041	4783.91		30	Ctd	573.908	1326.7
89	Mal	223.028	1586.8		30	Ctd	595.42	2877.62
89	Mal	225.007	1455.39		30	Ctd	595.921	1643.34
89	Mal	239.06	4270.49		30	Ctd	597.423	1762.7
89	Mal	245.007	1191.52		30	Ctd	609.434	1542.51
89	Mal	313.078	3006.98		30	Ctd	616.317	1660.38
89	Mal	373.045	1019.16		30	Ctd	617.433	4193.72
89	Mal	585.35	12434.4		30	Ctd	617.934	1792.88
89	Mal	586.353	3828.79		30	Ctd	629.41	2802.74
89	Mal	587.356	1209.56		30	Ctd	630.264	21843.8
89	Mal	811.514	2240.16		30	Ctd	630.272	13114.2
89	Mal	811.517	2513.34		30	Ctd	630.332	3183.38
89	Mal	811.521	2204.03		30	Ctd	631.268	7663.8
90	MalCoA	103.004	1550.09		30	Ctd	631.282	2515.66
90	MalCoA	382.55	4216.08		30	Ctd	632.27	2181.82
90	MalCoA	383.052	1262.38		30	Ctd	639.426	3192.98
90	MalCoA	403.555	3701.94		30	Ctd	639.437	5675
90	MalCoA	852.107	3320.24		30	Ctd	639.442	6413.83
90	MalCoA	853.112	1075.87		30	Ctd	639.445	5795.03
90	MalCoA	874.089	1959.41		30	Ctd	639.947	1892.86
93	Met	148.044	14259		30	Ctd	644.348	1959.05
93	Met	328.107	3170.62		30	Ctd	652.246	2077.42
94	NAAD	309.506	1388.97		30	Ctd	661.46	4030.44
94	NAAD	371.022	1305.12		30	Ctd	661.96	1858.57
94	NAAD	743.05	3533.15		30	Ctd	667.458	2906.53
94	NAAD	765.033	2371.12		30	Ctd	667.464	3998.01
95	NAcGlut	144.066	3947.23		30	Ctd	667.469	3385.64
95	NAcGlut	170.045	1986.92		30	Ctd	668.467	2278.45
95	NAcGlut	188.056	78188.4		30	Ctd	683.472	4360.72
95	NAcGlut	188.066	4538.48		30	Ctd	683.973	2754.31
95	NAcGlut	189.06	6770.77		30	Ctd	728	1988.34
95	NAcGlut	190.061	1127.31		30	Ctd	748.539	6916.95
95	NAcGlut	210.038	1407.43		30	Ctd	749.511	3092.87
95	NAcGlut	640.392	2688.92		30	Ctd	750.013	1687.62
95	NAcGlut	641.395	1176.59		30	Ctd	750.015	1712.7
96	NAD	137.036	2723.35		30	Ctd	758.498	6714.51
96	NAD	241.217	4379.23		30	Ctd	758.502	5939.66
96	NAD	253.217	6671.12		30	Ctd	759.498	3612.39
96	NAD	254.22	1196.38		30	Ctd	772.027	1729.62
96	NAD	267.232	1824.35		30	Ctd	780.478	4998.73
96	NAD	279.233	2279.72		30	Ctd	780.487	3730.68
96	NAD	281.248	12959.3		30	Ctd	781.482	2458.15
96	NAD	282.252	2857.99		30	Ctd	793.538	2120.97
96	NAD	367.357	1250.8		30	Ctd	794.039	1193.58
96	NAD	540.053	4561		30	Ctd	794.045	1066.05
96	NAD	562.032	1716.31		30	Ctd	815.552	1414.56
96	NAD	562.035	1995.27		30	Ctd	816.053	1054.06
96	NAD	662.101	8326.16		30	Ctd	906.539	2162.13
96	NAD	663.103	2617.61		30	Ctd	907.542	1472.8
96	NAD	760.076	3052.86		30	Ctd	955.692	1546.31
96	NAD	760.079	2963.61		30	Ctd	955.7	2175.38
97	NADH	664.107	2977.13		30	Ctd	955.706	2022.5
97	NADH	664.116	6811.38		30	Ctd	955.71	1604.12
98	NADP	742.067	4437.04		30	Ctd	996.702	2199.94
98	NADP	743.069	1338.54		30	Ctd	996.706	2056.66
98	NADP	764.049	1912.45		30	Ctd	1040.73	2125.9
99	NADPH	371.538	3562.66		30	Ctd	1040.73	2251.28
99	NADPH	372.04	1170.37		30	Ctd	1084.75	2420.45
99	NADPH	744.083	4849.29		30	Ctd	1084.76	2114.17
99	NADPH	766.064	2670.13		30	Ctd	1085.76	1643.54
100	Nic	122.025	1935.83		31	CTP	178.132	1982.69
101	NicAm	121.04	1726.59		31	CTP	483.991	5559.03
102	Norva	547.317	2355.76		31	CTP	505.971	3707.25
102	Norva	577.327	3715.48		31	CTP	505.973	3719.9
102	Norva	578.329	1185.43		31	CTP	527.954	1871.83
103	OAA	130.998	1178.35		31	CTP	527.958	1391.18
103	OAA	137.036	2195.43		32	Cute	203.222	15119.1
103	OAA	539.342	1220.7		32	Cute	204.226	1843.27
104	OHHis	140.083	4800.73		33	cycAMP	330.059	280721
106	Orni	131.082	3107.95		33	cycAMP	330.101	4488.12
107	Oro	155.009	326743		33	cycAMP	330.154	3480.59
108	Pan	146.082	1306.38		33	cycAMP	331.062	39660.5
108	Pan	218.103	60153.2		33	cycAMP	332.068	6639.82
108	Pan	218.113	4008.77		33	cycAMP	352.041	35927.1
108	Pan	219.107	7010.42		33	cycAMP	353.044	4614.97
108	Pan	240.085	1403.59		33	cycAMP	368.015	5955.02
108	Pan	254.08	3593.44		33	cycAMP	374.023	2830.63
108	Pan	316.079	1867.74		33	cycAMP	556.226	17795
108	Pan	398.166	5755.68		33	cycAMP	556.237	6430.52
111	PEP	166.975	4912.7		33	cycAMP	556.243	3889.3
112	Phe	164.071	10864.4		33	cycAMP	557.229	5102.27
112	Phe	165.075	1271.01		33	cycAMP	557.241	2031.75
112	Phe	306.088	9129.73		33	cycAMP	611.331	3300.13
112	Phe	344.135	2231.17		33	cycAMP	611.337	2317.22
112	Phe	353.146	1234.44		33	cycAMP	612.338	1138.33
112	Phe	706.103	1334.88		33	cycAMP	716.231	8841.47
112	Phe	739.637	1557.52		33	cycAMP	717.234	3592.03
112	Phe	739.64	1552.55		33	cycAMP	844.468	1576.18
112	Phe	919.393	3474.11		33	cycAMP	992.504	2899.7
113	PLP	166.051	1174.82		33	cycAMP	993.508	1807.01
113	PLP	246.017	1581.87		34	Cys	148.042	1197.47
113	PLP	316.106	1244.34		34	Cys	241.031	3636.06
114	PM	167.082	3908.1		34	Cys	427.094	2680.76
115	Ppyr	77.0396	1707.56		35	CysGly	355.073	16545.8
115	Ppyr	91.055	10798		35	CysGly	355.08	6129.83
115	Ppyr	121.029	3426.91		35	CysGly	356.076	3001.51
115	Ppyr	149.024	1479.39		35	CysGly	357.069	1785.49
115	Ppyr	151.04	2038.09		35	CysGly	377.055	4603.6
115	Ppyr	163.04	27527.7		35	CysGly	393.029	1966.2
115	Ppyr	164.044	2716.75		35	CysGly	399.036	1294.72
115	Ppyr	327.087	3064.85		35	CysGly	484.116	1926.41
115	Ppyr	343.082	3643.38		36	Cyt	69.0442	2290.66
115	Ppyr	357.113	1847.3		36	Cyt	71.0851	5311.79
117	Prep	91.055	80656.5		36	Cyt	95.024	8630.83
117	Prep	91.0623	3890.87		36	Cyt	112.051	377022
117	Prep	92.0588	6215.11		36	Cyt	112.058	18758.6
117	Prep	107.05	1481.09		36	Cyt	112.075	5306.55
117	Prep	117.035	1993.27		36	Cyt	112.102	1468.83
117	Prep	151.04	2212.16		36	Cyt	113.047	4642.79
117	Prep	163.04	119045		36	Cyt	113.054	19257.5
117	Prep	163.049	8339.38		36	Cyt	113.132	3316.93
117	Prep	163.069	1413.53		36	Cyt	127.148	1298.42
117	Prep	164.044	12119		36	Cyt	134.033	74627.3
117	Prep	181.05	72229.7		36	Cyt	135.035	3319.74
117	Prep	181.061	5750.74		36	Cyt	149.023	21730
117	Prep	182.054	7313.93		36	Cyt	150.006	59383.9
117	Prep	185.022	1633.26		36	Cyt	150.026	2212.94
117	Prep	225.04	2338.23		36	Cyt	151.009	2584.18
117	Prep	323.017	1903.74		36	Cyt	152.004	4348.88
117	Prep	405.103	1153.06		36	Cyt	167.033	2427.49
117	Prep	677.375	7017.15		36	Cyt	223.094	39339.5
117	Prep	678.38	3510.72		36	Cyt	223.1	5003.89
117	Prep	903.543	1448.91		36	Cyt	224.097	3705.6
118	Pro	114.056	6644.52		36	Cyt	245.076	2702.01
119	PRPP	388.944	2592.16		36	Cyt	307.125	1376.92
119	PRPP	410.925	1130.45		36	Cyt	314.095	5323.63
123	PyrAl	138.056	1368.27		36	Cyt	338.218	30709.5
123	PyrAl	166.051	9236.37		36	Cyt	339.216	2511.57
123	PyrAl	167.054	1110.15		36	Cyt	339.222	6518.65
123	PyrAl	265.147	11624.8		36	Cyt	339.227	3791.68
123	PyrAl	266.151	1907.94		36	Cyt	360.2	10443.7
123	PyrAl	293.176	9077.94		36	Cyt	391.284	146647
123	PyrAl	309.172	5788.28		36	Cyt	391.329	2828.22
123	PyrAl	325.184	11647.5		36	Cyt	391.387	1581.2
123	PyrAl	326.187	2627.85		36	Cyt	392.287	47184.9
123	PyrAl	337.205	2218.25		36	Cyt	393.291	9007.75
123	PyrAl	339.199	7352.13		36	Cyt	413.265	44315.9
123	PyrAl	340.203	2012.04		36	Cyt	414.269	13008.9
123	PyrAl	353.2	2717.74		36	Cyt	419.315	123606
123	PyrAl	381.231	1201.9		36	Cyt	419.421	1277.41
123	PyrAl	397.225	1695.33		36	Cyt	420.318	39349
123	PyrAl	745.513	4944.69		36	Cyt	421.321	6930.13
123	PyrAl	746.514	2336.4		36	Cyt	421.326	5485.62
123	PyrAl	761.508	3669.14		36	Cyt	421.351	2817.16
123	PyrAl	762.51	1817.65		36	Cyt	429.239	42239.5
123	PyrAl	777.519	3825.94		36	Cyt	430.243	14847.1
123	PyrAl	778.522	1941.09		36	Cyt	433.33	6038.33
123	PyrAl	789.54	1257.45		36	Cyt	441.297	37857
123	PyrAl	791.534	2465.59		36	Cyt	442.3	12799.7
123	PyrAl	791.538	2182.3		36	Cyt	449.384	3839.94
123	PyrAl	792.54	1333.59		36	Cyt	457.271	40396.8
123	PyrAl	805.534	1615.3		36	Cyt	458.274	12222.2
123	PyrAl	943.65	1162.94		36	Cyt	465.379	2911.07
124	QA	78.035	1147.49		36	Cyt	484.276	2410.77
124	QA	122.025	10179.7		36	Cyt	497.368	4171.24
124	QA	166.015	20235.9		36	Cyt	498.222	26049
124	QA	167.018	1801.05		36	Cyt	498.232	9502.94
124	QA	187.997	1235.71		36	Cyt	498.291	3818.12
124	QA	205.072	1346.5		36	Cyt	499.226	8122.25
124	QA	618.35	3462.77		36	Cyt	499.234	4117.94
124	QA	619.352	1252.16		36	Cyt	500.228	1897.01
125	Qui	191.056	42984.7		36	Cyt	512.306	2035.25
125	Qui	191.065	2675.32		36	Cyt	520.204	3748.29
125	Qui	192.059	3459.01		36	Cyt	526.253	1862.67
125	Qui	371.119	7216.04		36	Cyt	536.179	1482.06
125	Qui	372.122	1136.78		36	Cyt	600.27	1525.51
125	Qui	643.391	2760.68		36	Cyt	617.934	1495.83
125	Qui	644.393	1046.57		36	Cyt	626.455	9020.14
126	R1P	229.011	5480.85		36	Cyt	626.475	2831.09
127	R5P	133.992	1592.26		36	Cyt	639.426	3017.05
127	R5P	229.011	5722.57		36	Cyt	639.437	4580.07
127	R5P	497.167	1252.27		36	Cyt	639.947	1287.78
127	R5P	586.327	2097.02		36	Cyt	648.437	9181.89
128	Ru5P	133.992	1571.09		36	Cyt	661.46	3514.39
128	Ru5P	229.011	5509.86		36	Cyt	661.96	1456.32
128	Ru5P	248.08	2487.47		36	Cyt	664.406	3183.38
128	Ru5P	497.167	1672.68		36	Cyt	664.421	2316.28
128	Ru5P	586.327	2278.41		36	Cyt	667.464	3325.58
129	S7P	163.024	3102.68		36	Cyt	667.469	2882.58
129	S7P	289.033	6670.77		36	Cyt	728	1495.8
130	SAA	93.0343	2780.44		36	Cyt	750.015	1109.49
130	SAA	137.024	11521.2		36	Cyt	803.176	1176.59
132	Ser	104.035	4288.93		36	Cyt	815.552	1257.59
132	Ser	178.982	2852.4		37	Dap	191.102	19748.4
132	Ser	284.098	1680.12		37	Dap	192.106	1517.49
132	Ser	813.428	7846.66		37	Dap	213.085	7109.96
132	Ser	993.409	3979.47		37	Dap	229.058	2980.28
134	ShiP	253.011	7317.74		37	Dap	235.066	1946
134	ShiP	274.994	1741.34		37	Dap	333.043	1374.53
134	ShiP	350.988	1201.75		38	DeCoA	149.074	3536.04
135	SktA	173.045	19848.5		38	DeCoA	344.581	3152.19
135	SktA	353.109	2823.06		38	DeCoA	345.083	1689
138	Suc	117.019	12086.8		38	DeCoA	355.572	2622.17
138	Suc	137.036	2391.94		38	DeCoA	359.103	2005.11
139	SucCoA	382.55	5594.26		38	DeCoA	497.116	1886.84
139	SucCoA	383.052	1528.16		38	DeCoA	508.106	1151.87
139	SucCoA	393.541	1619.55		38	DeCoA	688.155	79971.1
139	SucCoA	766.108	7247.84		38	DeCoA	688.16	60859.1
139	SucCoA	767.11	2210.2		38	DeCoA	689.158	22551.8
139	SucCoA	788.089	3192.99		38	DeCoA	689.164	17346.3
139	SucCoA	804.063	1184.25		38	DeCoA	689.174	6984.54
139	SucCoA	810.068	1149.47		38	DeCoA	690.158	8047.08
140	Taur	124.007	2562.01		38	DeCoA	690.179	2133.39
140	Taur	576.343	2250.74		38	DeCoA	710.137	38479.3
140	Taur	577.346	1109.81		38	DeCoA	710.144	27280
141	THF	265.083	10932.1		38	DeCoA	711.14	10382.7
141	THF	266.086	1512.74		38	DeCoA	711.147	7636.76
141	THF	440.132	2423		38	DeCoA	712.138	3775.65
141	THF	442.147	1932.8		38	DeCoA	726.111	5434.37
141	THF	460.158	1504.18		38	DeCoA	726.116	4596.44
143	Thy	125.035	4301.82		38	DeCoA	727.109	1564.15
144	Trp	191.091	2038.83		38	DeCoA	727.117	1811.94
144	Trp	203.083	17839.2		38	DeCoA	732.118	8276.97
144	Trp	204.086	2718.6		38	DeCoA	733.12	2614.9
144	Trp	225.064	3025.96		38	DeCoA	734.121	1140.31
144	Trp	323.04	1635.17		38	DeCoA	748.092	2629.84
144	Trp	383.145	3540.78		38	DeCoA	748.1	1902.67
145	TRPM	159.093	2904.06		38	DeCoA	754.101	1198.15
146	TYM	136.077	2082.79		38	DeCoA	830.092	1615.99
147	Tyr	180.067	12249		38	DeCoA	852.074	1223.16
147	Tyr	202.05	1671.57		38	DeCoA	852.082	1238.34
147	Tyr	360.129	3284.88		39	DHAP	171.005	2338.65
148	UDP	402.994	5381.75		39	DHAP	187.079	1376.24
148	UDP	424.976	1353.21		39	DHAP	188.031	1016.74
149	UDPGlcNAc	606.073	16744.9		39	DHAP	192.987	2901.79
149	UDPGlcNAc	607.077	3511.03		39	DHAP	214.969	2382.75
149	UDPGlcNAc	608.078	1117.57		39	DHAP	227.139	3758.64
149	UDPGlcNAc	628.055	4859.9		39	DHAP	230.943	1163.61
149	UDPGlcNAc	628.057	4791.16		39	DHAP	233.184	1393.34
149	UDPGlcNAc	629.059	1182.11		39	DHAP	343.263	7339.07
149	UDPGlcNAc	644.029	1401.66		39	DHAP	343.765	2784.87
149	UDPGlcNAc	650.036	1237.4		39	DHAP	459.351	26910.5
149	UDPGlcNAc	726.032	1794.73		39	DHAP	459.356	17965.8
150	UMP	323.017	1607.93		39	DHAP	460.354	8566.96
150	UMP	323.028	24578.2		39	DHAP	460.359	6809.96
150	UMP	323.04	1763.81		39	DHAP	685.519	16284.7
150	UMP	324.032	2666.27		39	DHAP	686.521	7271.66
150	UMP	345.011	2815.93		39	DHAP	687.525	2525.76
150	UMP	366.992	1088.2		41	DHQ	284.331	4144.92
150	UMP	421.005	2926.83		42	DHS	153.138	6707.4
150	UMP	442.987	1968.46		43	DOPA	244.044	2232.52
152	Uri	243.063	3821.29		44	DPM	137.06	39312
152	Uri	265.045	1727.22		44	DPM	137.065	2115.32
152	Uri	279.038	17085.2		44	DPM	138.062	3354.1
152	Uri	280.042	1948.68		44	DPM	154.086	47874
152	Uri	281.036	5060.2		44	DPM	154.097	2421.09
152	Uri	341.04	3369.67		44	DPM	155.089	4315.3
152	Uri	357.055	1353.17		44	DPM	380.253	23311.9
152	Uri	363.022	1364.96		44	DPM	392.252	2588.04
152	Uri	399.079	6218.42		44	DPM	435.357	2187.07
152	Uri	400.083	1348.43		44	DPM	459.153	8175.58
153	UTP	402.994	1589.11		44	DPM	460.157	2061.95
153	UTP	482.96	7035.43		44	DPM	526.309	1869.05
153	UTP	504.943	2796.58		44	DPM	540.246	1869.53
153	UTP	602.919	1404.64		44	DPM	540.258	17125.5
155	VitB1	263.097	3020.73		44	DPM	540.269	5675.04
155	VitB1	281.107	2792.79		44	DPM	540.279	2173.12
156	VitB2	241.073	5731.15		44	DPM	540.327	4021.38
156	VitB2	255.088	19673.3		44	DPM	554.343	3761.68
156	VitB2	256.092	3429.25		44	DPM	606.252	1261.33
156	VitB2	287.078	2562.4		44	DPM	606.411	3589.85
156	VitB2	309.061	1026.46		44	DPM	606.421	12656.7
156	VitB2	375.047	1373.5		44	DPM	607.424	5110.27
156	VitB2	375.131	4568.75		44	DPM	668.49	20935.7
156	VitB2	376.134	1049.68		44	DPM	669.494	9907.73
156	VitB2	397.112	1288		44	DPM	670.507	2882.58
156	VitB2	411.107	2591.03		44	DPM	816.53	1627.78
156	VitB2	413.104	1034.74		44	DPM	832.576	2199.34
156	VitB2	473.107	7851.58		44	DPM	832.588	7306.54
156	VitB2	474.11	1929.36		44	DPM	833.592	3929.01
156	VitB2	517.07	1391.21		45	E4P	379.236	2227.86
156	VitB2	593.065	1334.47		46	F6P	109.028	4566.36
156	VitB2	697.128	3529.09		46	F6P	207.005	1538.31
156	VitB2	698.11	3831.63		46	F6P	243.026	3601.9
156	VitB2	698.129	2224.29		46	F6P	283.018	8988.44
157	VitB6	150.056	1308.76		47	FAD	439.101	2578.08
157	VitB6	168.066	11971.3		47	FAD	544.082	1399.06
157	VitB6	169.07	1134.05		47	FAD	786.163	29715.1
158	VitK3	221.045	1420.97		47	FAD	787.164	9879.59
159	Xan	151.026	20287.6		47	FAD	788.168	2766.64
159	Xan	152.029	1241.26		47	FAD	808.144	12263.5
159	Xan	307.043	3526.89		47	FAD	830.126	3246.79
160	Xantho	283.068	11692.9		47	FAD	831.13	1256.94
160	Xantho	284.071	1348.36		48	FBP	362.986	8313.13
160	Xantho	381.045	1094.16		48	FBP	378.958	1647.83
					48	FBP	384.966	2725.66
					49	FMN	243.087	6477.38
					49	FMN	265.069	3187.79
					49	FMN	285.098	11260.3
					49	FMN	285.11	1762.48
					49	FMN	286.101	2044.61
					49	FMN	303.108	2656.67
					49	FMN	315.108	2192.38
					49	FMN	317.124	6671.91
					49	FMN	317.136	1135.04
					49	FMN	318.126	1505.22
					49	FMN	339.105	2154.93
					49	FMN	347.134	1168.98
					49	FMN	355.08	1432.64
					49	FMN	455.096	12080.5
					49	FMN	457.111	24427.3
					49	FMN	458.114	5200.02
					49	FMN	459.117	1562.53
					49	FMN	479.093	11279.7
					49	FMN	480.102	2100.61
					49	FMN	495.067	3095.23
					49	FMN	501.074	2314.41
					49	FMN	599.049	1048.31
					50	Folate	192.051	1299.67
					50	Folate	267.097	4382.37
					50	Folate	289.079	2072.27
					50	Folate	295.093	7830.12
					50	Folate	296.097	1339.71
					50	Folate	305.052	1454.03
					50	Folate	313.104	1893.62
					50	Folate	355.151	3753.4
					50	Folate	442.146	57040.8
					50	Folate	442.147	56932.7
					50	Folate	443.141	3876.34
					50	Folate	443.149	13987.4
					50	Folate	443.167	2185.04
					50	Folate	444.152	2525.75
					50	Folate	464.127	17953.2
					50	Folate	465.131	5461.99
					50	Folate	480.102	7688.18
					50	Folate	481.104	2208.85
					50	Folate	486.111	1232.05
					51	Fum	91.054	9073.41
					51	Fum	104.061	1923.98
					51	Fum	107.085	8837.73
					51	Fum	119.086	145944
					51	Fum	119.111	1776.57
					51	Fum	120.089	16702.2
					51	Fum	135.08	62933.7
					51	Fum	135.089	3854.65
					51	Fum	149.096	2810.23
					51	Fum	167.055	2015.51
					51	Fum	177.127	14430
					51	Fum	177.133	1243.5
					51	Fum	178.132	1723.41
					51	Fum	208.154	2572.75
					51	Fum	223.063	7390.76
					51	Fum	235.148	1574.2
					51	Fum	251.184	4183.6
					51	Fum	263.127	6712.77
					51	Fum	264.131	1502.24
					51	Fum	273.167	6717.13
					51	Fum	277.105	8086.63
					51	Fum	278.11	1419.35
					51	Fum	279.121	5975.57
					51	Fum	280.125	1249.25
					51	Fum	281.138	137632
					51	Fum	281.147	15727.5
					51	Fum	281.174	2434.56
					51	Fum	282.142	27853.3
					51	Fum	283.143	4351.82
					51	Fum	295.117	53264.4
					51	Fum	295.127	6910.85
					51	Fum	296.12	9728.74
					51	Fum	296.123	7273.52
					51	Fum	297.082	5966.97
					51	Fum	297.132	4782.31
					51	Fum	298.165	1973.49
					51	Fum	299.148	4297.08
					51	Fum	300.152	1032.92
					51	Fum	307.115	2232.96
					51	Fum	309.226	4199.68
					51	Fum	324.237	1732.18
					51	Fum	329.194	3148
					51	Fum	331.209	9186.9
					51	Fum	332.119	1926.25
					51	Fum	337.104	2869.54
					51	Fum	353.352	3338.2
					51	Fum	371.1	12714.3
					51	Fum	371.109	3306.51
					51	Fum	372.101	4374.56
					51	Fum	372.346	9673.03
					51	Fum	373.098	2865.29
					51	Fum	384.295	3577.14
					51	Fum	389.111	5993.2
					51	Fum	397.2	66656.5
					51	Fum	398.204	19360.9
					51	Fum	398.217	3221.77
					51	Fum	399.206	3860.77
					51	Fum	400.378	5874.02
					51	Fum	401.195	2470.08
					51	Fum	413.193	8870.17
					51	Fum	414.197	2511.61
					51	Fum	414.226	8804.19
					51	Fum	415.052	1038.12
					51	Fum	415.156	1679.16
					51	Fum	415.186	13495.6
					51	Fum	415.201	10946.1
					51	Fum	415.212	4921717
					51	Fum	415.238	126659
					51	Fum	415.245	24811
					51	Fum	415.258	94524.2
					51	Fum	415.276	7700.93
					51	Fum	415.317	97652.3
					51	Fum	415.335	69822.2
					51	Fum	415.357	28545.1
					51	Fum	415.407	20764.5
					51	Fum	415.43	15043.4
					51	Fum	415.454	14204.4
					51	Fum	415.477	11824.5
					51	Fum	415.497	11141.8
					51	Fum	415.522	10303.1
					51	Fum	415.544	9525.97
					51	Fum	415.567	9319.98
					51	Fum	415.726	6991.62
					51	Fum	416.105	3471.2
					51	Fum	416.167	3633.72
					51	Fum	416.177	3851.56
					51	Fum	416.19	6310.1
					51	Fum	416.215	1214339
					51	Fum	416.227	44481.3
					51	Fum	416.24	21679.3
					51	Fum	416.248	7750.38
					51	Fum	416.261	29825.1
					51	Fum	416.296	11180.8
					51	Fum	416.32	27139.7
					51	Fum	416.338	20001.8
					51	Fum	416.36	9203.87
					51	Fum	416.372	7046.26
					51	Fum	416.409	6163.41
					51	Fum	416.424	5518.01
					51	Fum	416.56	4306.92
					51	Fum	416.913	2595.28
					51	Fum	416.987	2461.24
					51	Fum	417.1	1535.94
					51	Fum	417.128	1638.88
					51	Fum	417.149	1657.78
					51	Fum	417.165	1748.55
					51	Fum	417.189	2341.82
					51	Fum	417.195	2534.85
					51	Fum	417.217	225751
					51	Fum	417.227	44813.3
					51	Fum	417.299	3640.58
					51	Fum	417.323	4337.38
					51	Fum	417.332	3732.06
					51	Fum	417.347	2596.12
					51	Fum	417.371	2072.34
					51	Fum	418.22	34213.8
					51	Fum	418.331	5350.42
					51	Fum	419.222	4244.97
					51	Fum	427.251	3737.61
					51	Fum	429.19	4457.87
					51	Fum	429.225	5071.45
					51	Fum	432.211	13139.6
					51	Fum	432.227	8570.82
					51	Fum	432.239	4.49804e+06
					51	Fum	432.265	117243
					51	Fum	432.283	77488.2
					51	Fum	432.326	14575.4
					51	Fum	432.346	88197.9
					51	Fum	432.364	63411.2
					51	Fum	432.387	26701.4
					51	Fum	432.438	18333.1
					51	Fum	432.462	13421.7
					51	Fum	432.485	12786.4
					51	Fum	432.508	10611.3
					51	Fum	432.528	10088.6
					51	Fum	432.554	9305.64
					51	Fum	432.578	8604.67
					51	Fum	432.599	8453.52
					51	Fum	432.782	6270.11
					51	Fum	432.784	6239.47
					51	Fum	432.898	6075.36
					51	Fum	432.9	6010.91
					51	Fum	432.962	4822.04
					51	Fum	433.162	3266.18
					51	Fum	433.177	15057.1
					51	Fum	433.219	6664.95
					51	Fum	433.242	1.13781e+06
					51	Fum	433.257	21126.6
					51	Fum	433.266	17541.2
					51	Fum	433.283	16268.6
					51	Fum	433.289	29436.8
					51	Fum	433.33	9776.43
					51	Fum	433.349	24952.1
					51	Fum	433.366	17778.9
					51	Fum	433.39	8766.44
					51	Fum	433.44	5916.17
					51	Fum	433.78	3494.66
					51	Fum	433.783	3371.67
					51	Fum	434.03	2353.68
					51	Fum	434.032	2386.57
					51	Fum	434.179	4916.16
					51	Fum	434.222	2088.88
					51	Fum	434.239	123661
					51	Fum	434.244	211171
					51	Fum	434.261	17779.6
					51	Fum	434.284	5150.55
					51	Fum	434.291	6057.6
					51	Fum	434.334	2997.35
					51	Fum	434.351	4076.61
					51	Fum	434.383	2090.25
					51	Fum	435.159	2575.2
					51	Fum	435.175	4998.72
					51	Fum	435.236	3538.04
					51	Fum	435.246	31574.2
					51	Fum	436.178	1633.91
					51	Fum	436.247	4230.6
					51	Fum	436.25	4159.58
					51	Fum	437.177	2123.08
					51	Fum	437.193	841150
					51	Fum	437.205	53019.3
					51	Fum	437.214	9976.75
					51	Fum	437.24	21929.3
					51	Fum	437.281	5425.8
					51	Fum	437.288	4116.05
					51	Fum	437.302	14800.6
					51	Fum	437.31	8747.78
					51	Fum	437.314	8891.89
					51	Fum	437.319	10508.6
					51	Fum	437.342	4665.81
					51	Fum	437.402	3434.73
					51	Fum	437.601	1715.57
					51	Fum	438.197	247741
					51	Fum	438.208	33521.8
					51	Fum	438.217	9810.5
					51	Fum	438.238	5413
					51	Fum	438.243	6074.1
					51	Fum	438.254	2277.25
					51	Fum	438.29	2280.59
					51	Fum	438.305	3863.31
					51	Fum	438.32	3143.53
					51	Fum	439.198	46599
					51	Fum	440.195	3415.16
					51	Fum	440.201	6899.01
					51	Fum	440.409	8349.05
					51	Fum	441.412	2924.45
					51	Fum	443.204	2046.08
					51	Fum	445.119	3303.75
					51	Fum	446.216	5190.37
					51	Fum	446.253	7968.69
					51	Fum	446.258	5378.36
					51	Fum	447.256	2807
					51	Fum	448.232	13099.1
					51	Fum	448.238	7327.41
					51	Fum	449.235	3795.89
					51	Fum	450.196	3010.82
					51	Fum	450.203	10800.5
					51	Fum	451.209	4279.46
					51	Fum	452.2	4549.37
					51	Fum	453.141	5890.43
					51	Fum	453.156	4252.43
					51	Fum	453.167	1.97224e+06
					51	Fum	453.173	361929
					51	Fum	453.193	57847.6
					51	Fum	453.216	44934.6
					51	Fum	453.258	10865.4
					51	Fum	453.278	49942
					51	Fum	453.295	41944
					51	Fum	453.315	81051.4
					51	Fum	453.368	18770.8
					51	Fum	454.145	24602.2
					51	Fum	454.17	573993
					51	Fum	454.176	294996
					51	Fum	454.215	30723.2
					51	Fum	454.26	22323.3
					51	Fum	454.276	30293.3
					51	Fum	454.279	33305.2
					51	Fum	454.289	27901.7
					51	Fum	454.292	28261.4
					51	Fum	454.295	29797.8
					51	Fum	454.319	40177.9
					51	Fum	455.165	175008
					51	Fum	455.168	198283
					51	Fum	455.215	15476.2
					51	Fum	455.263	10576
					51	Fum	455.278	13732.6
					51	Fum	455.289	12555.5
					51	Fum	456.169	53459.6
					51	Fum	456.222	4897.18
					51	Fum	457.171	10003.4
					51	Fum	457.183	4502.09
					51	Fum	457.221	3810.12
					51	Fum	458.175	2087.64
					51	Fum	459.175	4761.63
					51	Fum	459.248	11162
					51	Fum	460.253	8117.71
					51	Fum	460.269	30271.9
					51	Fum	461.271	9237.55
					51	Fum	463.13	10738.5
					51	Fum	464.127	4498.09
					51	Fum	466.174	2516.25
					51	Fum	467.146	3435.63
					51	Fum	467.181	3087.34
					51	Fum	468.44	3650.28
					51	Fum	469.161	9658.87
					51	Fum	470.164	3070.28
					51	Fum	471.132	3536.19
					51	Fum	472.269	5941.04
					51	Fum	472.273	4377.53
					51	Fum	473.263	56239.3
					51	Fum	473.28	7979.11
					51	Fum	474.266	20642.2
					51	Fum	474.284	10472.3
					51	Fum	474.289	7807.71
					51	Fum	480.156	6023.21
					51	Fum	481.158	3574.53
					51	Fum	485.112	1446.57
					51	Fum	488.263	8011.46
					51	Fum	488.266	6817.59
					51	Fum	488.27	4839.06
					51	Fum	488.299	25998.3
					51	Fum	488.301	25562.2
					51	Fum	488.32	2711.24
					51	Fum	489.304	15738.9
					51	Fum	490.279	26901.4
					51	Fum	490.284	18366.3
					51	Fum	490.293	5551.74
					51	Fum	500.299	4410.15
					51	Fum	501.086	1532.66
					51	Fum	502.279	19860.8
					51	Fum	502.286	10250.8
					51	Fum	502.315	11615.2
					51	Fum	502.319	9376.54
					51	Fum	503.282	9167.57
					51	Fum	503.311	732703
					51	Fum	503.335	8839.83
					51	Fum	503.354	7031.06
					51	Fum	503.362	14437.1
					51	Fum	503.427	11976
					51	Fum	503.446	8255.9
					51	Fum	503.952	1286.54
					51	Fum	503.969	1240.01
					51	Fum	504.294	9961.68
					51	Fum	504.3	10358.4
					51	Fum	504.314	251114
					51	Fum	504.318	182696
					51	Fum	504.325	60637.6
					51	Fum	504.347	4213.24
					51	Fum	504.365	5812.19
					51	Fum	504.424	3406.87
					51	Fum	504.43	4205.19
					51	Fum	505.044	1453.07
					51	Fum	505.317	54550.4
					51	Fum	506.315	6608.74
					51	Fum	506.318	9221.22
					51	Fum	513.294	2190.51
					51	Fum	514.28	2026.55
					51	Fum	514.312	5975.6
					51	Fum	514.315	6494.41
					51	Fum	514.321	4511.61
					51	Fum	515.312	6855.11
					51	Fum	515.313	6862.35
					51	Fum	515.318	5443.77
					51	Fum	516.295	7618.08
					51	Fum	516.315	3942.1
					51	Fum	516.326	13646.9
					51	Fum	516.331	18942.9
					51	Fum	517.334	7787.84
					51	Fum	518.273	65345.9
					51	Fum	518.274	65611.4
					51	Fum	518.294	6586.69
					51	Fum	519.138	1415.9
					51	Fum	519.271	12600.5
					51	Fum	519.276	22390.4
					51	Fum	519.278	22240.8
					51	Fum	519.287	8227.17
					51	Fum	519.294	4269.14
					51	Fum	519.302	3687.78
					51	Fum	519.307	3441.9
					51	Fum	519.314	2589.23
					51	Fum	520.274	2885.48
					51	Fum	520.285	6914.18
					51	Fum	520.288	6881.96
					51	Fum	520.295	4304.84
					51	Fum	521.293	3222.66
					51	Fum	527.304	32443.8
					51	Fum	527.311	56810.6
					51	Fum	527.337	2251.24
					51	Fum	528.305	5035.28
					51	Fum	528.313	20062.7
					51	Fum	528.314	19694
					51	Fum	528.338	2044.29
					51	Fum	529.314	4969.71
					51	Fum	529.323	7069.03
					51	Fum	529.325	7033.82
					51	Fum	529.341	2008.33
					51	Fum	530.273	35097.2
					51	Fum	530.295	3471.62
					51	Fum	530.311	17249.5
					51	Fum	530.322	6557.2
					51	Fum	530.33	4528.76
					51	Fum	531.273	175476
					51	Fum	531.293	14745.4
					51	Fum	531.305	6253.95
					51	Fum	531.313	8227.26
					51	Fum	531.329	4337.83
					51	Fum	531.386	2700.72
					51	Fum	531.391	2947.45
					51	Fum	532.274	56634.8
					51	Fum	532.288	94293.5
					51	Fum	532.293	68854.9
					51	Fum	532.311	7506.69
					51	Fum	533.272	5933.25
					51	Fum	533.284	19949.1
					51	Fum	533.292	31605.8
					51	Fum	533.303	10340.6
					51	Fum	533.306	7640.06
					51	Fum	533.31	5684.93
					51	Fum	534.268	7243.16
					51	Fum	534.294	7294.55
					51	Fum	535.253	21916.9
					51	Fum	535.257	19773.2
					51	Fum	535.265	8051.45
					51	Fum	536.257	7239.18
					51	Fum	536.268	2965
					51	Fum	537.149	2561.46
					51	Fum	537.26	2060.84
					51	Fum	543.096	1165.46
					51	Fum	543.306	4601.86
					51	Fum	543.341	4027.59
					51	Fum	544.31	2069.12
					51	Fum	544.347	2286.1
					51	Fum	544.362	17763.7
					51	Fum	544.368	12664.4
					51	Fum	545.309	1864.46
					51	Fum	545.32	11029.8
					51	Fum	545.346	1655.54
					51	Fum	545.365	6631.3
					51	Fum	546.305	12578.5
					51	Fum	546.325	5323.96
					51	Fum	548.287	8987.1
					51	Fum	548.3	170581
					51	Fum	548.326	8557.95
					51	Fum	548.35	3750.63
					51	Fum	548.42	2074.85
					51	Fum	549.302	62871.2
					51	Fum	550.306	14923.2
					51	Fum	553.255	12162.7
					51	Fum	554.174	22621.6
					51	Fum	554.177	19451.6
					51	Fum	554.258	4715.54
					51	Fum	556.173	7622.26
					51	Fum	557.172	3331.9
					51	Fum	557.291	3644.75
					51	Fum	557.299	2798.75
					51	Fum	558.132	1452.02
					51	Fum	559.131	1753.42
					51	Fum	559.338	2479.62
					51	Fum	560.13	1178.1
					51	Fum	561.279	23591.8
					51	Fum	561.303	2197.11
					51	Fum	562.257	20351.6
					51	Fum	562.263	36477.1
					51	Fum	562.275	14750.6
					51	Fum	562.284	11208.6
					51	Fum	563.26	6096.27
					51	Fum	563.267	11883.7
					51	Fum	563.274	7846.5
					51	Fum	563.282	4591.53
					51	Fum	564.263	2769.06
					51	Fum	564.269	3828.16
					51	Fum	564.277	2859.77
					51	Fum	564.285	6184.56
					51	Fum	564.293	20452.3
					51	Fum	564.319	2341.96
					51	Fum	565.298	7946.15
					51	Fum	566.298	2113.23
					51	Fum	569.228	42253
					51	Fum	569.256	2441.43
					51	Fum	570.232	16095.2
					51	Fum	571.232	5347.76
					51	Fum	571.374	3500.55
					51	Fum	572.235	1869.98
					51	Fum	572.359	2130.82
					51	Fum	572.377	1904.76
					51	Fum	573.124	1272.53
					51	Fum	574.318	20623.3
					51	Fum	575.103	2258.01
					51	Fum	575.295	9129.5
					51	Fum	575.311	5047.67
					51	Fum	575.318	8592.29
					51	Fum	576.324	3886.84
					51	Fum	579.272	1948.09
					51	Fum	579.277	1707.37
					51	Fum	580.287	3151.9
					51	Fum	581.295	13275.7
					51	Fum	582.293	3652.44
					51	Fum	582.299	5098.86
					51	Fum	582.311	1857.71
					51	Fum	583.299	1884.01
					51	Fum	583.337	2885.4
					51	Fum	584.341	1661.59
					51	Fum	585.223	4288.55
					51	Fum	586.227	1640.2
					51	Fum	586.437	5506.86
					51	Fum	587.444	2459.24
					51	Fum	589.327	4398.21
					51	Fum	589.334	2848.71
					51	Fum	590.33	1992.65
					51	Fum	595.248	4556.2
					51	Fum	596.25	1956.13
					51	Fum	600.424	7131.01
					51	Fum	604.366	4136.59
					51	Fum	605.367	2317.81
					51	Fum	609.324	1731.69
					51	Fum	610.285	3454.21
					51	Fum	611.29	1616.8
					51	Fum	612.162	5135.89
					51	Fum	617.116	1539.34
					51	Fum	617.254	3621.97
					51	Fum	618.259	1370.46
					51	Fum	618.396	1712.34
					51	Fum	619.373	20844
					51	Fum	619.382	11199.5
					51	Fum	620.286	3519.87
					51	Fum	620.376	8704.27
					51	Fum	620.383	5748.02
					51	Fum	621.286	1426.55
					51	Fum	625.297	1866.47
					51	Fum	626.214	1206.71
					51	Fum	628.193	27291.9
					51	Fum	629.194	16377.5
					51	Fum	630.192	11186.3
					51	Fum	631.192	4959.34
					51	Fum	632.394	3049.97
					51	Fum	633.395	1896.55
					51	Fum	634.338	2051.8
					51	Fum	640.386	4010.28
					51	Fum	640.391	3358.57
					51	Fum	641.213	1351.89
					51	Fum	641.369	40778.5
					51	Fum	641.377	121067
					51	Fum	641.379	124430
					51	Fum	641.403	8795.01
					51	Fum	642.38	48775.3
					51	Fum	642.382	51237.9
					51	Fum	643.383	15707.3
					51	Fum	644.382	4160.66
					51	Fum	644.396	2361.21
					51	Fum	645.39	3123.58
					51	Fum	645.397	2494.21
					51	Fum	646.375	1662.41
					51	Fum	647.457	166422
					51	Fum	647.592	1631.99
					51	Fum	648.351	3334.41
					51	Fum	648.46	75568
					51	Fum	648.462	73485.4
					51	Fum	649.123	2231.19
					51	Fum	649.355	2091.68
					51	Fum	649.464	20305
					51	Fum	650.466	3760.3
					51	Fum	650.472	3875.05
					51	Fum	653.439	7095.73
					51	Fum	654.443	3773.76
					51	Fum	660.425	2622.25
					51	Fum	663.361	257375
					51	Fum	663.369	124143
					51	Fum	663.405	3225.29
					51	Fum	663.419	5275.41
					51	Fum	663.453	183836
					51	Fum	663.51	6017.03
					51	Fum	663.585	2613.11
					51	Fum	664.363	104418
					51	Fum	664.366	94856.9
					51	Fum	664.373	51437.2
					51	Fum	664.406	2463.11
					51	Fum	664.421	3726.74
					51	Fum	664.456	86621.1
					51	Fum	664.488	7158.25
					51	Fum	665.35	2337.04
					51	Fum	665.367	27169.7
					51	Fum	665.459	23511.1
					51	Fum	666.368	5456.47
					51	Fum	666.458	4202.49
					51	Fum	666.463	4383.19
					51	Fum	666.47	2791.1
					51	Fum	670.466	96116.3
					51	Fum	670.507	2919.52
					51	Fum	671.47	44189.3
					51	Fum	672.466	7265.44
					51	Fum	672.472	11983.6
					51	Fum	672.474	11353.8
					51	Fum	673.475	2669.42
					51	Fum	674.458	13110.1
					51	Fum	674.462	15123.7
					51	Fum	674.464	13819.6
					51	Fum	675.422	4763.33
					51	Fum	675.465	7417.12
					51	Fum	675.478	5206.28
					51	Fum	676.424	2373.02
					51	Fum	679.309	7796.96
					51	Fum	679.315	10752.9
					51	Fum	679.334	63713.4
					51	Fum	679.338	52502.3
					51	Fum	679.35	16855.2
					51	Fum	679.365	4498.43
					51	Fum	679.412	6329.42
					51	Fum	679.418	7034.37
					51	Fum	680.319	18083.5
					51	Fum	680.328	26219
					51	Fum	680.337	39667.7
					51	Fum	680.34	37078.1
					51	Fum	680.344	31118.1
					51	Fum	680.351	23219.6
					51	Fum	680.479	244368
					51	Fum	681.324	13621.5
					51	Fum	681.336	19599.7
					51	Fum	681.344	17461.8
					51	Fum	681.482	114324
					51	Fum	682.338	7005.72
					51	Fum	682.344	6565.14
					51	Fum	682.485	30918.5
					51	Fum	683.489	6493.92
					51	Fum	684.485	3256.97
					51	Fum	685.434	51428.4
					51	Fum	686.18	6878.07
					51	Fum	686.437	25312.1
					51	Fum	687.182	4365.66
					51	Fum	687.437	6127.31
					51	Fum	687.44	6823.44
					51	Fum	687.444	6345.84
					51	Fum	688.423	3071.71
					51	Fum	688.434	6310.71
					51	Fum	688.442	4589.65
					51	Fum	689.436	3177.31
					51	Fum	690.455	4153.5
					51	Fum	691.395	16947
					51	Fum	691.396	16960.4
					51	Fum	691.461	3020.15
					51	Fum	692.397	7980.02
					51	Fum	692.4	8554.13
					51	Fum	692.403	9477.93
					51	Fum	692.413	12446.8
					51	Fum	692.434	3754.73
					51	Fum	693.392	2696.18
					51	Fum	693.398	3233.35
					51	Fum	693.402	3650.59
					51	Fum	693.417	6006.27
					51	Fum	694.415	2409.27
					51	Fum	694.422	2803.54
					51	Fum	695.39	10275.8
					51	Fum	695.399	6422.32
					51	Fum	695.415	2858.42
					51	Fum	696.393	4862.36
					51	Fum	697.356	1886.94
					51	Fum	697.393	2242.18
					51	Fum	698.391	2360.92
					51	Fum	698.481	5241.5
					51	Fum	698.485	9437.41
					51	Fum	698.49	29143.5
					51	Fum	698.497	55430.6
					51	Fum	698.524	9311.72
					51	Fum	699.501	28250.6
					51	Fum	699.526	4442.53
					51	Fum	699.529	3501.71
					51	Fum	700.504	8097.23
					51	Fum	701.408	68631.8
					51	Fum	702.411	47715.3
					51	Fum	708.408	3601.37
					51	Fum	711.385	3338.81
					51	Fum	712.389	1496.93
					51	Fum	713.346	2263.68
					51	Fum	716.385	1764.73
					51	Fum	716.395	10577.4
					51	Fum	716.399	11920.5
					51	Fum	716.419	3072.73
					51	Fum	717.402	8045.5
					51	Fum	719.427	10303
					51	Fum	720.431	5106.34
					51	Fum	721.354	1901.53
					51	Fum	721.431	2684.53
					51	Fum	737.328	2626.39
					51	Fum	738.332	1428.73
					51	Fum	741.536	7980.14
					51	Fum	741.539	8758.52
					51	Fum	741.542	8192.82
					51	Fum	741.553	4045.72
					51	Fum	742.537	3530.62
					51	Fum	742.542	4170.59
					51	Fum	746.485	3626.65
					51	Fum	746.49	3010.12
					51	Fum	750.404	2136.35
					51	Fum	751.552	37707
					51	Fum	752.547	13166
					51	Fum	752.551	18567.1
					51	Fum	752.555	21000.5
					51	Fum	753.55	4578.58
					51	Fum	753.555	6103.36
					51	Fum	753.558	6403.53
					51	Fum	757.441	10855
					51	Fum	757.451	5970.8
					51	Fum	758.219	1464.38
					51	Fum	758.435	3047.44
					51	Fum	758.444	5504.97
					51	Fum	758.463	1615.32
					51	Fum	759.22	1041.97
					51	Fum	760.199	5155.87
					51	Fum	761.2	3658.76
					51	Fum	762.197	3322.47
					51	Fum	763.197	1696.36
					51	Fum	767.408	2183.98
					51	Fum	767.414	2238.94
					51	Fum	768.415	1373.01
					51	Fum	769.57	4885.28
					51	Fum	776.23	15765.2
					51	Fum	776.234	13689.9
					51	Fum	777.228	10409.1
					51	Fum	777.231	11096.2
					51	Fum	778.229	9343.75
					51	Fum	778.233	8396.5
					51	Fum	778.516	2669.32
					51	Fum	779.228	4575.85
					51	Fum	779.231	4672.94
					51	Fum	779.34	2939.84
					51	Fum	779.417	6603.9
					51	Fum	779.422	8035.71
					51	Fum	780.227	2354.54
					51	Fum	780.232	2159.36
					51	Fum	780.342	1476.37
					51	Fum	780.42	3441.41
					51	Fum	780.426	4300.02
					51	Fum	780.527	5128.03
					51	Fum	780.531	5066.56
					51	Fum	780.537	3733.88
					51	Fum	781.531	3211.39
					51	Fum	781.537	2656.78
					51	Fum	795.394	3572.2
					51	Fum	796.4	2043.74
					51	Fum	809.519	2358.7
					51	Fum	809.523	2485.73
					51	Fum	810.499	3848.21
					51	Fum	810.505	4730.8
					51	Fum	810.508	4433.41
					51	Fum	833.242	1772.17
					51	Fum	834.22	3357.93
					51	Fum	834.233	2718.51
					51	Fum	835.219	2706.48
					51	Fum	836.218	2500.69
					51	Fum	837.215	1485.33
					51	Fum	846.441	65504.4
					51	Fum	846.457	23464.5
					51	Fum	846.46	19889.1
					51	Fum	846.465	12427.5
					51	Fum	847.444	36784.2
					51	Fum	847.459	15111.8
					51	Fum	847.463	11931.9
					51	Fum	847.466	8497.83
					51	Fum	847.475	3758.19
					51	Fum	848.446	11838.3
					51	Fum	848.474	2202.93
					51	Fum	849.446	3399.5
					51	Fum	849.459	2495.21
					51	Fum	850.247	10126.1
					51	Fum	850.25	10226.4
					51	Fum	851.25	7670.83
					51	Fum	851.396	44132.1
					51	Fum	852.248	7153.72
					51	Fum	852.255	5927.28
					51	Fum	852.399	24100
					51	Fum	853.402	7638.85
					51	Fum	854.246	2111.81
					51	Fum	854.407	2465.64
					51	Fum	858.468	3124.78
					51	Fum	858.479	7084.43
					51	Fum	859.478	4177.81
					51	Fum	859.484	4631.79
					51	Fum	860.474	2598.78
					51	Fum	860.48	2987.98
					51	Fum	860.493	1908.71
					51	Fum	867.37	145691
					51	Fum	867.38	83281.4
					51	Fum	867.488	1015.85
					51	Fum	867.521	1751.47
					51	Fum	867.545	1360.99
					51	Fum	868.373	77238.5
					51	Fum	869.374	33338.4
					51	Fum	870.377	10458
					51	Fum	870.398	3506.82
					51	Fum	870.402	2816.24
					51	Fum	870.506	2300.47
					51	Fum	870.512	1818.79
					51	Fum	870.518	1394.82
					51	Fum	871.376	2716.26
					51	Fum	871.381	2577.44
					51	Fum	871.506	1587.66
					51	Fum	878.577	4454.18
					51	Fum	878.586	3277.08
					51	Fum	879.404	1817.91
					51	Fum	879.577	2669.68
					51	Fum	879.605	3120.84
					51	Fum	879.61	2762.08
					51	Fum	889.619	10272.6
					51	Fum	889.62	10317.5
					51	Fum	890.618	5653.42
					51	Fum	890.623	6605.16
					51	Fum	890.626	6376.54
					51	Fum	890.63	5619.19
					51	Fum	891.623	2182.24
					51	Fum	891.627	2192.13
					51	Fum	891.633	2011.84
					51	Fum	891.636	1777.25
					51	Fum	894.569	4087.48
					51	Fum	894.585	3289.54
					51	Fum	895.571	2492.85
					51	Fum	895.577	2538.42
					51	Fum	899.505	2797.78
					51	Fum	899.515	2280.72
					51	Fum	901.588	2253.76
					51	Fum	906.256	2816.75
					51	Fum	907.256	2460.6
					51	Fum	907.64	1928.74
					51	Fum	908.24	2816.25
					51	Fum	908.251	2897
					51	Fum	909.24	2232.18
					51	Fum	909.246	2098.22
					51	Fum	910.237	2029.19
					51	Fum	910.565	1542.65
					51	Fum	911.233	1242
					51	Fum	911.598	5495.96
					51	Fum	911.602	6067.98
					51	Fum	911.607	5185.79
					51	Fum	911.611	3973.94
					51	Fum	912.604	4387.46
					51	Fum	915.498	2838.43
					51	Fum	915.505	2817.65
					51	Fum	915.511	2470.15
					51	Fum	916.504	1784.21
					51	Fum	916.517	1349.23
					51	Fum	924.267	7149.28
					51	Fum	924.27	6967.33
					51	Fum	925.269	6054.8
					51	Fum	925.273	5537.92
					51	Fum	926.268	5196.44
					51	Fum	926.272	4918.34
					51	Fum	927.264	3166.33
					51	Fum	927.267	3185
					51	Fum	928.261	1987.46
					51	Fum	931.495	1301.95
					51	Fum	932.621	3317.38
					51	Fum	933.626	2263.79
					51	Fum	934.638	58026.7
					51	Fum	935.641	36293.8
					51	Fum	936.625	2101.29
					51	Fum	936.644	13012.8
					51	Fum	937.648	3447.04
					51	Fum	937.667	1463.83
					51	Fum	939.594	5692.35
					51	Fum	939.618	2206.14
					51	Fum	939.622	1617.86
					51	Fum	940.59	3232.52
					51	Fum	940.595	3985.65
					51	Fum	940.599	3820.31
					51	Fum	940.607	2944.97
					51	Fum	941.597	1450.75
					51	Fum	941.607	1288.04
					51	Fum	944.715	3231.19
					51	Fum	944.72	4070.88
					51	Fum	944.724	4039.3
					51	Fum	944.731	3503.68
					51	Fum	944.737	2440.81
					51	Fum	945.718	2934.64
					51	Fum	945.722	3500.32
					51	Fum	945.726	3495.94
					51	Fum	945.732	3018.27
					51	Fum	948.616	1995.73
					51	Fum	949.623	1388.11
					51	Fum	950.633	35181.9
					51	Fum	950.645	20882.3
					51	Fum	951.636	22549
					51	Fum	952.638	8220.95
					51	Fum	952.665	2160.4
					51	Fum	953.551	2055.19
					51	Fum	953.561	1750.08
					51	Fum	953.643	2432.62
					51	Fum	955.545	2276.95
					51	Fum	955.567	30363.2
					51	Fum	955.575	25943.1
					51	Fum	956.553	3743.29
					51	Fum	956.567	17720.9
					51	Fum	956.571	19103
					51	Fum	956.58	15255.7
					51	Fum	957.554	2111.35
					51	Fum	957.573	8193.73
					51	Fum	958.559	1596.63
					51	Fum	958.572	3183.85
					51	Fum	959.581	1106.74
					51	Fum	962.501	8733.13
					51	Fum	963.504	5784.22
					51	Fum	963.524	2522.16
					51	Fum	964.508	2195.61
					51	Fum	966.626	7956.86
					51	Fum	967.455	1139.64
					51	Fum	967.63	4696.47
					51	Fum	968.634	1988.81
					51	Fum	969.55	1515.63
					51	Fum	969.556	1252.4
					51	Fum	971.563	23141.5
					51	Fum	971.571	17728.7
					51	Fum	972.548	3012.09
					51	Fum	972.567	14667.8
					51	Fum	973.55	2217.08
					51	Fum	973.565	6665.3
					51	Fum	974.568	2551.74
					51	Fum	982.265	2472.03
					51	Fum	983.256	1874.59
					51	Fum	983.261	1985.4
					51	Fum	983.431	8328.6
					51	Fum	984.25	1766.26
					51	Fum	984.255	1751.18
					51	Fum	984.269	1556.44
					51	Fum	984.435	4888.5
					51	Fum	985.436	2473.8
					51	Fum	987.556	6116.76
					51	Fum	987.565	4807.03
					51	Fum	988.557	3622.45
					51	Fum	988.561	3798.08
					51	Fum	988.572	2827.88
					51	Fum	989.561	1912.4
					51	Fum	998.285	4368.53
					51	Fum	998.287	4350.69
					51	Fum	999.286	4013.46
					51	Fum	999.292	3742.32
					51	Fum	1000.28	3680.2
					51	Fum	1000.29	3666.75
					51	Fum	1000.29	3042.48
					51	Fum	1000.55	1154.14
					51	Fum	1000.56	1463.44
					51	Fum	1000.56	1343.51
					51	Fum	1001.29	2371.38
					51	Fum	1001.56	1212.04
					51	Fum	1002.28	1558.62
					51	Fum	1002.28	1515.38
					51	Fum	1003.55	1227.68
					51	Fum	1003.56	1285.57
					51	Fum	1005.71	1723.62
					51	Fum	1006.66	9174.51
					51	Fum	1007.66	5877.75
					51	Fum	1008.67	2338.17
					51	Fum	1011.61	1549.64
					51	Fum	1021.71	1068.32
					51	Fum	1022.65	4316.78
					51	Fum	1023.66	2983.08
					51	Fum	1024.66	1418.05
					51	Fum	1027.57	1009.82
					51	Fum	1027.59	4549.52
					51	Fum	1027.6	3779.12
					51	Fum	1029.6	1622.69
					51	Fum	1043.59	2587.32
					51	Fum	1043.59	2090.81
					51	Fum	1043.6	1685.84
					51	Fum	1044.58	1948.29
					51	Fum	1058.27	1396.36
					51	Fum	1072.3	2897.02
					51	Fum	1072.32	2159.45
					51	Fum	1073.31	2922.41
					51	Fum	1074.3	2832.49
					51	Fum	1074.31	2718.21
					51	Fum	1075.3	1980.17
					51	Fum	1075.31	1846.57
					51	Fum	1094.66	2404.5
					51	Fum	1094.68	16109
					51	Fum	1095.69	11671.1
					51	Fum	1096.69	5065.06
					51	Fum	1097.69	1545.08
					51	Fum	1099.64	5442.13
					53	G3P	71.049	3545.34
					53	G3P	81.0695	6490.3
					53	G3P	83.0487	7031.85
					53	G3P	85.0647	14058.1
					53	G3P	95.0492	11028.8
					53	G3P	95.0849	8385.17
					53	G3P	97.0642	5514.85
					53	G3P	99.0434	18060.5
					53	G3P	99.0802	2902.45
					53	G3P	100.047	1170.58
					53	G3P	101.059	7941.55
					53	G3P	104.106	8602.84
					53	G3P	107.085	5417.62
					53	G3P	109.065	9824.66
					53	G3P	109.101	4677.33
					53	G3P	111.081	8442.87
					53	G3P	113.096	2225.66
					53	G3P	123.044	1391.59
					53	G3P	123.08	8557.27
					53	G3P	125.059	6633.35
					53	G3P	125.096	7071.31
					53	G3P	129.091	2609.98
					53	G3P	131.085	2127.14
					53	G3P	136.111	1267.55
					53	G3P	137.096	4342.76
					53	G3P	139.075	6981.57
					53	G3P	139.111	4338.89
					53	G3P	141.054	2642.63
					53	G3P	141.09	8484.58
					53	G3P	143.07	4954.26
					53	G3P	149.096	6798.86
					53	G3P	151.075	6692.77
					53	G3P	153.091	18639.6
					53	G3P	153.102	1089.61
					53	G3P	153.138	25527.9
					53	G3P	154.141	2688.66
					53	G3P	155.07	6146.74
					53	G3P	155.106	10712.8
					53	G3P	156.11	1272.97
					53	G3P	157.122	3694.14
					53	G3P	159.101	1450.8
					53	G3P	165.09	17308
					53	G3P	165.127	2666.84
					53	G3P	166.094	2232.89
					53	G3P	167.07	5164.45
					53	G3P	167.107	30579.7
					53	G3P	167.117	3226.28
					53	G3P	168.112	1973.27
					53	G3P	169.086	10278.9
					53	G3P	169.124	8743.08
					53	G3P	170.09	1247.99
					53	G3P	171.064	2337.95
					53	G3P	171.102	7930.41
					53	G3P	173.021	3707.47
					53	G3P	173.117	2594.38
					53	G3P	175.096	2128.29
					53	G3P	177.091	2666.87
					53	G3P	177.127	3495.22
					53	G3P	179.07	2662.94
					53	G3P	179.106	5010.01
					53	G3P	179.143	2070.76
					53	G3P	181.087	12553.2
					53	G3P	181.122	5582.39
					53	G3P	182.09	2420.09
					53	G3P	183.101	76147.7
					53	G3P	183.137	2573.88
					53	G3P	184.105	8839.22
					53	G3P	185.08	4146.29
					53	G3P	185.117	11923.5
					53	G3P	186.112	2071.04
					53	G3P	186.12	1689.81
					53	G3P	187.096	7951.86
					53	G3P	187.11	1618.65
					53	G3P	187.133	1310.5
					53	G3P	189.112	1733.93
					53	G3P	191.142	2532.02
					53	G3P	192.123	1315.97
					53	G3P	193.086	2766.63
					53	G3P	193.122	10296.3
					53	G3P	195.003	3631.94
					53	G3P	195.064	1622.21
					53	G3P	195.101	6619.72
					53	G3P	195.137	6680.42
					53	G3P	197.08	5466.37
					53	G3P	197.117	7749.86
					53	G3P	197.153	2884.37
					53	G3P	199.097	21126
					53	G3P	199.133	3562.07
					53	G3P	200.128	3862.72
					53	G3P	201.112	10244
					53	G3P	202.107	4855.52
					53	G3P	204.123	12008.1
					53	G3P	205.122	5033.81
					53	G3P	205.13	1096.92
					53	G3P	205.159	1584.91
					53	G3P	207.064	1303.12
					53	G3P	207.101	6553.68
					53	G3P	207.138	7060.39
					53	G3P	208.141	1265.69
					53	G3P	209.079	4187.87
					53	G3P	209.117	19084.7
					53	G3P	209.128	2103.27
					53	G3P	209.153	7772.9
					53	G3P	210.122	2085.44
					53	G3P	211.058	1428.1
					53	G3P	211.095	6756.27
					53	G3P	211.133	46328.3
					53	G3P	211.143	4833.92
					53	G3P	212.136	6682.91
					53	G3P	213.075	2036.66
					53	G3P	213.112	8096.94
					53	G3P	213.126	1890.33
					53	G3P	213.148	4817.23
					53	G3P	214.107	1800.77
					53	G3P	215.09	3831.96
					53	G3P	215.127	3280.69
					53	G3P	215.14	1920.67
					53	G3P	216.123	15205.5
					53	G3P	216.985	1665.48
					53	G3P	217.159	3417.98
					53	G3P	217.162	1912.18
					53	G3P	218.139	26167.9
					53	G3P	218.15	2635.7
					53	G3P	219.139	5538.3
					53	G3P	220.153	1402.93
					53	G3P	221.079	3591.45
					53	G3P	221.121	3161.3
					53	G3P	221.153	4983.79
					53	G3P	222.123	1051.9
					53	G3P	223.037	1027.81
					53	G3P	223.094	14011.9
					53	G3P	223.1	3342.13
					53	G3P	223.132	12908.1
					53	G3P	223.144	1814.96
					53	G3P	223.169	4777.46
					53	G3P	224.097	1573.92
					53	G3P	225.051	2775.71
					53	G3P	225.073	2820.99
					53	G3P	225.111	16333.1
					53	G3P	225.148	12857.3
					53	G3P	226.114	2460.29
					53	G3P	227.067	1302.12
					53	G3P	227.128	18662
					53	G3P	227.139	2943.63
					53	G3P	228.122	3150.07
					53	G3P	228.13	3508.92
					53	G3P	229.107	4414.9
					53	G3P	229.143	18306.7
					53	G3P	230.102	1434.98
					53	G3P	230.138	4843.98
					53	G3P	230.146	3153.97
					53	G3P	231.138	5808.88
					53	G3P	232.117	6496.4
					53	G3P	232.154	3251.63
					53	G3P	233.153	7751.66
					53	G3P	235.095	3556.47
					53	G3P	235.169	4535.98
					53	G3P	237.052	2246.6
					53	G3P	237.073	2563.77
					53	G3P	237.148	10773.8
					53	G3P	237.184	2474.68
					53	G3P	239.067	8213.45
					53	G3P	239.078	1643.81
					53	G3P	239.127	15553.7
					53	G3P	239.163	8660.3
					53	G3P	240.071	1181.82
					53	G3P	240.131	2674.69
					53	G3P	240.168	1971.36
					53	G3P	241.046	1782.15
					53	G3P	241.079	1221.48
					53	G3P	241.106	8661.14
					53	G3P	241.143	12972.4
					53	G3P	241.179	5785.05
					53	G3P	242.109	1405.7
					53	G3P	242.138	3511.78
					53	G3P	243.122	7721.98
					53	G3P	243.159	6819.9
					53	G3P	244.118	2368.24
					53	G3P	244.128	1194.53
					53	G3P	244.154	6210.99
					53	G3P	245.136	4171.33
					53	G3P	246.133	6074.63
					53	G3P	246.169	12588.7
					53	G3P	247.17	3122.62
					53	G3P	248.113	2269.25
					53	G3P	248.148	2929.94
					53	G3P	249.147	11521.3
					53	G3P	250.128	1958.85
					53	G3P	251.089	3102.17
					53	G3P	251.125	26013.6
					53	G3P	251.136	3439.71
					53	G3P	252.13	4090.69
					53	G3P	252.166	7621.67
					53	G3P	253.046	2160.3
					53	G3P	253.068	1490.52
					53	G3P	253.084	1389.99
					53	G3P	253.106	6171.26
					53	G3P	253.143	19325.1
					53	G3P	253.152	3973.36
					53	G3P	253.179	7380.72
					53	G3P	253.19	2012.6
					53	G3P	254.136	2223.34
					53	G3P	254.146	3637.05
					53	G3P	254.184	1948.16
					53	G3P	255.122	10304.5
					53	G3P	255.158	12980.5
					53	G3P	255.17	2782.85
					53	G3P	255.194	1543.42
					53	G3P	256.116	1251.65
					53	G3P	256.125	1896.1
					53	G3P	256.154	4889.29
					53	G3P	257.079	2448.71
					53	G3P	257.138	9147.68
					53	G3P	257.174	6410.1
					53	G3P	258.133	4894.5
[truncated: 8,208 more rows]

## Sheet: F
		O-HN	[13]C	O-CH2	[18]O	H2	2Na-K-H	H3BO3-3H2O	CH2	K-Na	O	N1H3	H2O	Na-H	CO	C2H4	CH2O	CH3OH	HCl	K-H	NaOH	C2H2O	C3H6	2Na-2H	CO2	C2H6O2-H2O	HCOOH	Ni-2H	KOH	C3H6O	Na+K-2H	C2H4O2	H2CO3	HNO3	HCOONa	C5H8	H2SiO3	SO3	HPO3	CH3COONa	HCOOK	NaHCO3	2x(C2H6O2-H2O)	H3PO4	CH3COOK	KHCO3	NaH2PO4	C3H8SiO3	C6H10O5
2KBA	Amino Acid Metabolism	1	4	0	0	0	0	0	0	0	0	0	0	0	0	0	0	0	0	0	0	0	0	0	0	0	0	0	0	0	0	0	0	0	0	0	0	0	0	0	0	0	0	0	0	0	0	0	0
3HBA	Amino Acid Metabolism	1	33	12	0	0	0	0	20	2	22	0	0	0	0	20	22	0	0	0	0	0	11	0	0	64	10	0	0	16	0	18	7	3	0	0	0	0	0	0	0	0	47	0	0	0	0	0	0
Ala	Amino Acid Metabolism	0	0	0	0	0	0	0	0	0	0	0	0	0	0	0	0	0	0	0	0	0	0	0	0	0	0	0	0	0	0	0	0	0	0	0	0	0	0	0	0	0	0	0	0	0	0	0	0
AlaAla	Amino Acid Metabolism	2	8	0	0	0	0	0	0	4	0	0	1	2	0	0	0	0	0	1	0	0	0	0	0	0	0	0	0	0	0	0	0	0	0	0	0	0	0	0	0	0	0	0	0	0	0	0	0
Anth	Amino Acid Metabolism	0	0	0	0	0	0	0	0	0	0	0	0	0	0	0	0	0	0	0	0	0	0	0	0	0	0	0	0	0	0	0	0	0	0	0	0	0	0	0	0	0	0	0	0	0	0	0	0
Arg	Amino Acid Metabolism	0	1	0	0	0	0	0	0	1	0	1	1	1	1	0	0	0	0	1	0	0	0	0	0	0	1	0	0	0	0	0	0	0	0	0	0	0	0	0	0	0	0	0	0	0	0	0	0
ArgSuc	Amino Acid Metabolism	0	0	0	0	0	0	0	0	0	0	0	0	0	0	0	0	0	0	0	0	0	0	0	0	0	0	0	0	0	0	0	0	0	0	0	0	0	0	0	0	0	0	0	0	0	0	0	0
Asn	Amino Acid Metabolism	0	0	0	0	0	1	0	0	1	0	0	0	2	0	0	0	0	0	1	0	0	0	1	0	0	0	0	0	0	0	0	0	0	0	0	0	0	0	0	0	0	0	0	0	0	0	0	0
Asp	Amino Acid Metabolism	0	0	1	0	0	0	0	1	0	1	0	0	0	0	0	0	0	0	0	0	0	0	1	0	0	0	0	0	0	0	0	0	0	0	1	0	0	0	0	0	0	0	0	0	0	1	0	0
Cada	Amino Acid Metabolism	0	2	0	0	0	0	0	0	0	0	2	0	0	0	0	0	0	0	0	0	0	0	0	0	0	0	0	0	0	0	0	0	0	0	0	0	0	0	0	0	0	0	0	0	0	0	0	0
Chor	Amino Acid Metabolism	0	0	0	0	1	0	0	0	0	0	0	0	0	0	0	0	0	0	0	0	0	0	0	0	0	0	0	0	0	0	0	0	0	0	0	0	0	0	0	0	0	0	0	0	0	0	0	0
Cit	Amino Acid Metabolism	0	0	0	0	0	1	0	0	1	0	1	0	2	0	0	0	0	0	1	0	0	0	1	0	0	1	0	0	0	0	0	0	0	0	0	0	0	0	0	0	0	0	0	0	0	0	0	0
Cute	Amino Acid Metabolism	0	1	0	0	0	0	0	0	0	0	0	0	0	0	0	0	0	0	0	0	0	0	0	0	0	0	0	0	0	0	0	0	0	0	0	0	0	0	0	0	0	0	0	0	0	0	0	0
Cys	Amino Acid Metabolism	0	0	0	0	0	0	0	0	0	0	0	0	0	0	0	0	0	0	0	0	0	0	0	0	0	0	0	0	0	0	0	0	0	0	0	0	0	0	0	0	0	0	0	0	0	0	0	0
Dap	Amino Acid Metabolism	0	1	0	0	0	1	0	0	1	0	0	0	2	0	0	0	0	0	1	0	0	0	1	0	0	0	0	0	0	0	0	0	0	0	0	0	0	0	0	0	0	0	1	1	0	1	0	0
DHQ	Amino Acid Metabolism	0	0	0	0	0	0	0	0	0	0	0	0	0	0	0	0	0	0	0	0	0	0	0	0	0	0	0	0	0	0	0	0	0	0	0	0	0	0	0	0	0	0	0	0	0	0	0	0
DHS	Amino Acid Metabolism	0	0	0	0	0	0	0	0	0	0	0	0	0	0	0	0	0	0	0	0	0	0	0	0	0	0	0	0	0	0	0	0	0	0	0	0	0	0	0	0	0	0	0	0	0	0	0	0
DOPA	Amino Acid Metabolism	0	0	0	0	0	0	0	0	0	0	0	0	0	0	0	0	0	0	0	0	0	0	0	0	0	0	0	0	0	0	0	0	0	0	0	0	0	0	0	0	0	0	0	0	0	0	0	0
GABA	Amino Acid Metabolism	6	21	2	4	2	0	0	0	0	1	4	5	0	0	0	0	0	0	0	0	0	0	0	0	0	0	0	0	0	0	0	0	0	0	0	0	0	0	0	0	0	0	0	0	0	0	0	0
Gln	Amino Acid Metabolism	0	3	1	1	0	0	0	0	1	0	5	0	2	0	0	0	0	0	1	0	0	0	1	0	0	3	0	0	0	1	0	0	0	1	0	0	0	0	0	0	0	0	0	0	0	0	0	0
Glu	Amino Acid Metabolism	0	0	0	0	0	0	0	0	0	0	0	0	0	0	0	0	0	0	0	0	0	0	0	0	0	0	0	0	0	0	0	0	0	0	0	0	0	0	0	0	0	0	0	0	0	0	0	0
GluAla	Amino Acid Metabolism	0	0	0	0	0	0	0	0	1	0	0	0	1	0	0	0	0	0	1	0	0	0	0	0	0	0	0	0	0	0	0	0	0	0	0	0	0	0	0	0	0	0	0	0	0	0	0	0
Gly	Amino Acid Metabolism	0	0	0	0	0	0	0	0	0	0	0	0	0	0	0	0	0	0	0	0	0	0	0	0	0	0	0	0	0	0	0	0	0	0	0	0	0	0	0	0	0	0	0	0	0	0	0	0
His	Amino Acid Metabolism	0	3	0	0	0	0	0	0	3	0	0	0	1	0	0	1	0	0	1	0	0	0	0	0	4	1	0	0	0	0	0	0	0	1	0	0	0	0	0	1	0	1	0	0	0	0	1	0
HoCys	Amino Acid Metabolism	3	11	0	0	1	0	0	3	0	0	2	0	1	0	2	0	0	0	0	0	0	1	0	0	0	1	0	0	0	0	0	0	0	0	0	0	0	0	0	0	0	0	0	0	0	0	0	0
HPP	Amino Acid Metabolism	0	0	0	0	0	0	0	0	0	0	0	0	0	0	0	0	0	0	0	0	0	0	0	0	0	0	0	0	0	0	0	0	0	0	0	0	0	0	0	0	0	0	0	0	0	0	0	0
Hser	Amino Acid Metabolism	0	0	0	0	0	0	0	0	0	0	0	0	1	0	0	0	0	0	0	0	0	0	0	0	0	1	0	0	0	0	0	0	0	1	0	0	0	0	0	0	0	0	0	0	0	0	0	0
Indo	Amino Acid Metabolism	0	0	0	0	0	0	0	0	0	0	0	0	0	0	0	0	0	0	0	0	0	0	0	0	0	0	0	0	0	0	0	0	0	0	0	0	0	0	0	0	0	0	0	0	0	0	0	0
Isle	Amino Acid Metabolism	0	6	0	0	0	0	0	0	0	0	1	0	0	0	2	0	0	0	0	0	0	0	0	0	0	3	0	0	0	0	0	0	0	0	0	0	0	0	0	0	0	0	0	0	0	0	0	0
KetoIsle	Amino Acid Metabolism	0	0	0	0	0	0	0	0	0	0	0	0	0	0	0	0	0	0	0	0	0	0	0	0	0	0	0	0	0	0	0	0	0	0	0	0	0	0	0	0	0	0	0	0	0	0	0	0
KetoLeu	Amino Acid Metabolism	0	0	0	0	0	0	0	0	0	0	0	0	0	0	0	0	0	0	0	0	0	0	0	0	0	0	0	0	0	0	0	0	0	0	0	0	0	0	0	0	0	0	0	0	0	0	0	0
Ketovaline	Amino Acid Metabolism	0	0	0	0	0	0	0	0	0	0	0	0	0	0	0	0	0	0	0	0	0	0	0	0	0	0	0	0	0	0	0	0	0	0	0	0	0	0	0	0	0	0	0	0	0	0	0	0
Leu	Amino Acid Metabolism	0	6	0	0	0	0	0	0	0	0	0	0	0	0	0	0	0	0	0	0	0	0	0	0	0	3	0	0	0	0	0	0	0	0	0	0	0	0	0	0	0	0	0	0	0	0	0	0
Lys	Amino Acid Metabolism	0	1	0	0	0	0	0	0	0	0	1	0	0	0	0	0	0	0	0	0	0	0	0	0	0	0	0	0	0	0	0	0	0	0	0	0	0	0	0	0	0	0	0	0	0	0	0	0
Met	Amino Acid Metabolism	0	3	0	1	0	0	0	0	0	0	3	0	1	0	1	0	0	0	0	0	0	0	0	0	0	3	0	0	0	0	0	0	0	1	0	0	0	0	0	0	0	0	0	0	0	0	0	0
NAcGlut	Amino Acid Metabolism	0	3	0	0	0	1	0	0	3	0	0	1	4	0	0	0	0	0	3	1	0	0	1	0	0	0	0	1	0	1	0	0	0	0	0	0	0	0	0	0	0	0	0	0	0	0	0	0
OHHis	Amino Acid Metabolism	4	19	2	3	1	0	0	6	0	0	4	5	1	0	4	3	0	0	0	1	1	1	1	1	4	0	0	0	0	0	0	1	0	0	0	0	0	0	0	0	0	0	0	0	0	0	0	0
OHPro	Amino Acid Metabolism	0	1	0	0	0	0	0	0	0	0	0	0	0	0	0	0	0	0	0	0	0	0	0	0	0	0	0	0	0	0	0	0	0	0	0	0	0	0	0	0	0	0	0	0	0	0	0	0
Orni	Amino Acid Metabolism	0	1	0	0	0	0	0	0	1	0	0	1	1	0	0	0	0	0	1	1	0	0	0	0	0	0	0	1	0	0	0	0	0	0	0	0	0	0	0	0	0	0	0	0	0	0	0	0
Phe	Amino Acid Metabolism	1	17	0	0	0	0	0	1	8	0	0	0	0	1	1	1	0	0	0	0	0	0	0	0	37	1	0	0	3	0	0	2	1	0	0	0	0	0	0	0	0	31	0	0	2	0	0	0
Ppyr	Amino Acid Metabolism	0	0	0	0	0	0	0	0	0	0	0	1	1	0	0	0	0	0	0	0	0	0	0	0	0	0	0	0	0	0	0	0	0	0	0	0	0	0	0	0	0	0	0	0	0	0	0	0
Prep	Amino Acid Metabolism	0	3	0	0	0	1	0	0	2	0	0	0	1	0	0	0	0	0	0	0	0	0	0	0	0	0	0	0	0	0	0	1	0	0	0	0	0	0	0	0	0	0	0	0	0	0	0	0
Pro	Amino Acid Metabolism	2	11	6	2	0	19	11	1	25	1	0	0	16	8	1	0	1	2	10	0	2	1	5	0	0	4	1	0	0	5	2	1	0	1	0	1	2	1	6	0	5	0	15	14	6	23	0	0
Put	Amino Acid Metabolism	0	0	0	0	0	0	0	0	0	0	0	0	0	0	0	0	0	0	0	0	0	0	0	0	0	0	0	0	0	0	0	0	0	0	0	0	0	0	0	0	0	0	0	0	0	0	0	0
SAA	Amino Acid Metabolism	0	0	0	0	0	0	0	0	0	0	0	0	0	0	0	0	0	0	0	0	0	0	0	0	0	0	0	0	0	0	0	0	0	0	0	0	0	0	0	0	0	0	0	0	0	0	0	0
SAR	Amino Acid Metabolism	0	4	0	2	0	0	0	0	0	0	0	0	0	0	0	0	0	0	0	0	0	0	0	0	0	0	0	0	0	0	0	0	0	0	0	0	0	0	0	0	0	0	0	0	0	0	0	0
Ser	Amino Acid Metabolism	0	0	0	0	0	0	0	0	0	0	0	0	0	0	0	0	0	0	0	0	0	0	0	0	0	0	0	0	0	0	0	0	0	0	0	0	0	0	0	0	0	0	0	0	0	0	0	0
ShiP	Amino Acid Metabolism	0	0	0	0	0	0	0	0	0	0	1	0	1	0	0	0	0	0	0	0	0	0	0	0	0	0	0	0	0	0	0	0	0	0	0	0	0	0	0	0	0	0	0	0	0	0	0	0
SktA	Amino Acid Metabolism	0	0	0	0	0	0	0	0	0	0	0	0	0	0	0	0	0	0	0	0	0	0	0	0	0	0	0	0	0	0	0	0	0	0	0	0	0	0	0	0	0	0	0	0	0	0	0	0
Spe	Amino Acid Metabolism	0	4	0	1	1	0	0	1	0	0	1	0	0	0	0	0	0	0	0	0	0	0	0	0	0	0	0	0	0	0	0	0	0	0	0	0	0	0	0	0	0	0	0	0	0	0	0	1
Sper	Amino Acid Metabolism	0	4	1	1	0	0	0	0	0	0	4	0	1	0	1	0	0	0	0	0	0	0	0	1	0	0	0	0	0	0	0	0	0	0	0	0	0	0	0	0	0	0	0	0	0	0	0	1
Thr	Amino Acid Metabolism	0	0	0	0	0	0	0	0	0	0	0	1	2	1	0	0	0	0	0	1	0	0	1	0	0	1	0	0	0	0	0	0	0	1	0	0	0	0	0	0	0	0	0	0	0	0	0	0
Trp	Amino Acid Metabolism	0	4	0	1	0	1	0	0	2	0	2	0	3	0	0	0	0	0	3	0	1	0	1	0	0	1	0	0	0	1	0	0	0	1	0	0	0	0	0	1	0	0	0	0	0	0	0	0
TRPM	Amino Acid Metabolism	5	28	0	10	4	0	0	5	0	1	4	1	0	0	7	0	0	0	1	0	0	0	0	0	0	0	0	0	1	0	0	0	0	0	0	0	0	0	0	0	0	1	0	0	0	0	0	0
Tyr	Amino Acid Metabolism	0	2	0	0	0	0	0	0	0	0	2	1	0	0	0	0	0	0	0	0	1	0	0	0	0	0	0	0	0	0	0	0	0	0	0	0	0	0	0	0	0	0	0	0	0	0	0	0
Val	Amino Acid Metabolism	0	0	0	0	0	0	0	0	0	0	0	0	0	0	0	0	0	0	0	0	0	0	0	0	0	0	0	0	0	0	0	0	0	0	0	0	0	0	0	0	0	0	0	0	0	0	0	0
GSH	Antioxidants	0	0	0	0	0	0	0	0	0	0	1	0	0	0	0	0	0	0	0	0	0	0	0	0	0	0	0	0	0	0	0	0	0	0	0	0	0	0	0	0	0	0	0	0	0	0	0	0
GSSG	Antioxidants	0	3	0	0	0	0	0	0	0	0	0	0	5	0	0	0	0	0	0	0	0	0	2	0	0	0	4	0	0	0	0	0	0	0	0	0	0	0	0	0	0	0	0	0	0	0	0	0
3PG	Central Metabolism	0	0	0	0	0	0	0	0	0	0	0	0	2	0	0	0	0	0	0	0	0	0	1	0	0	0	0	0	0	0	0	0	0	0	0	0	0	0	0	0	0	0	0	0	0	0	0	0
6PG	Central Metabolism	0	2	0	0	0	0	0	1	1	0	0	1	1	0	0	0	0	0	1	1	0	0	0	0	0	0	0	1	0	0	0	0	0	0	0	0	0	0	0	0	0	0	0	0	0	0	0	0
23BPG	Central Metabolism	0	0	0	0	0	0	0	0	0	0	0	0	1	0	0	0	0	0	0	0	0	0	0	0	0	0	0	0	0	0	0	0	0	0	0	0	0	0	0	0	0	0	0	0	0	0	0	0
AcCoA	Central Metabolism	0	5	0	2	0	0	0	0	0	0	0	0	0	0	0	0	0	0	0	0	0	0	0	0	0	0	0	0	0	0	0	0	0	0	0	0	0	0	0	0	0	0	0	0	0	0	0	0
AKG	Central Metabolism	0	0	0	0	0	0	0	0	0	0	0	0	0	0	0	0	0	0	0	0	0	0	0	0	0	0	0	0	0	0	0	0	0	0	0	0	0	0	0	0	0	0	0	0	0	0	0	0
CitR	Central Metabolism	0	0	0	0	0	0	0	0	0	0	0	0	0	0	0	0	0	0	0	0	0	0	0	0	0	0	0	0	0	0	0	0	0	0	0	0	0	0	0	0	0	0	0	0	0	0	0	0
DHAP	Central Metabolism	0	4	0	1	0	0	0	0	1	0	1	0	2	0	0	0	0	0	1	0	0	0	1	0	0	0	0	0	0	1	0	0	0	0	0	0	0	0	0	0	0	0	0	0	0	0	0	0
E4P	Central Metabolism	0	0	0	0	0	0	0	0	0	0	0	0	0	0	0	0	0	0	0	0	0	0	0	0	0	0	0	0	0	0	0	0	0	0	0	0	0	0	0	0	0	0	0	0	0	0	0	0
F6P	Central Metabolism	0	0	0	0	0	0	0	0	0	0	0	0	0	0	0	0	0	0	0	1	0	0	0	0	0	0	0	0	0	0	0	0	0	0	0	0	0	0	0	0	0	0	1	1	0	0	0	0
FBP	Central Metabolism	0	0	0	0	0	1	0	0	1	0	0	0	1	0	0	0	0	0	0	0	0	0	0	0	0	0	0	0	0	0	0	0	0	0	0	0	0	0	0	0	0	0	0	0	0	0	0	0
G1P	Central Metabolism	0	0	0	0	0	0	0	0	0	0	0	0	0	0	0	0	0	0	0	0	0	0	0	0	0	0	0	0	0	0	0	0	0	0	0	0	0	0	0	0	0	0	0	0	0	0	0	0
G6P	Central Metabolism	3	28	5	3	6	2	0	1	10	1	3	6	6	1	2	1	1	5	3	1	0	5	1	0	4	0	0	3	3	0	0	1	2	2	2	1	2	1	1	1	1	1	2	2	2	3	3	0
Ga6P	Central Metabolism	0	0	0	0	0	0	0	0	0	0	0	2	1	0	0	0	0	0	0	1	0	0	0	0	0	0	0	0	0	0	0	0	0	0	0	0	0	0	0	0	0	0	0	0	0	1	0	0
GAP	Central Metabolism	0	3	0	0	0	4	0	0	5	0	0	0	6	0	1	0	0	0	2	0	0	0	2	0	0	0	0	0	0	1	1	0	0	0	0	0	0	0	1	0	0	0	3	3	0	4	0	0
GlcNAc	Central Metabolism	0	12	0	1	5	0	0	2	2	2	1	6	2	0	6	1	2	0	2	2	3	1	0	2	2	3	0	2	1	0	4	1	0	1	0	0	0	0	0	0	0	0	0	0	0	1	0	0
GLX	Central Metabolism	0	2	0	0	0	0	0	0	0	1	0	1	0	0	0	0	0	0	0	0	0	0	0	0	0	0	0	0	0	0	0	0	0	0	0	0	0	0	0	0	0	0	0	0	0	0	0	0
IsoCit	Central Metabolism	0	0	0	0	0	0	0	0	0	0	0	0	0	0	0	0	0	0	0	0	0	0	0	0	0	0	0	0	0	0	0	0	0	0	0	0	0	0	0	0	0	0	0	0	0	0	0	0
Mal	Central Metabolism	1	48	1	17	2	0	0	0	11	0	7	8	4	0	0	0	0	0	4	3	5	0	0	0	0	0	0	2	4	1	0	0	0	0	11	24	0	4	0	0	0	2	2	2	1	0	0	1
OAA	Central Metabolism	0	0	0	0	0	0	0	0	0	0	0	0	0	0	0	0	0	0	0	0	0	0	0	0	0	0	0	0	0	0	0	0	0	0	0	0	0	0	0	0	0	0	0	0	0	0	0	0
PEP	Central Metabolism	0	0	0	0	0	0	0	0	0	0	0	0	2	0	0	0	0	0	0	0	0	0	1	0	0	0	0	0	0	0	0	0	0	0	0	0	0	0	0	0	0	0	0	0	0	0	0	0
Pyr	Central Metabolism	0	0	0	0	0	0	0	0	0	0	0	0	0	0	0	0	0	0	0	0	0	0	0	0	0	0	0	0	0	0	0	0	0	0	0	0	0	0	0	0	0	0	0	0	0	0	0	0
R1P	Central Metabolism	11	48	6	11	19	0	0	8	3	6	3	4	1	1	12	1	0	1	2	0	3	0	0	1	3	3	1	3	0	1	2	2	0	0	2	0	1	0	1	2	1	3	0	0	1	1	0	0
R5P	Central Metabolism	0	0	0	0	0	0	0	0	0	0	0	0	1	0	0	0	0	0	0	1	0	0	0	0	0	0	0	0	0	0	0	0	0	0	0	0	0	0	0	0	0	0	1	1	0	1	0	0
Ru5P	Central Metabolism	0	0	0	0	0	0	0	0	0	0	0	0	0	0	0	0	0	0	0	0	0	0	0	0	0	0	0	0	0	0	0	0	0	0	0	0	0	0	0	0	0	0	0	0	0	0	0	0
S7P	Central Metabolism	0	4	0	1	0	1	0	0	2	0	0	0	2	0	0	0	0	0	1	1	0	0	0	0	0	0	0	1	0	0	0	0	0	0	0	0	0	0	0	0	0	0	0	0	0	0	0	0
Suc	Central Metabolism	0	22	0	8	0	0	0	0	0	0	1	2	0	0	0	0	0	0	0	0	1	0	0	0	0	0	0	0	0	0	0	0	0	0	0	1	0	0	0	0	0	0	0	0	0	0	0	0
SucCoA	Central Metabolism	0	11	0	3	0	0	0	0	0	0	0	0	11	0	0	0	0	0	0	0	0	0	7	0	0	0	0	0	0	0	0	0	0	0	0	0	0	0	0	0	0	0	0	0	0	0	0	0
UDPGlcNAc	Central Metabolism	0	4	0	0	0	2	0	0	3	0	0	0	6	0	0	0	0	0	2	0	0	0	3	0	0	0	0	0	0	1	0	0	0	0	0	0	0	0	0	0	0	0	0	0	0	0	0	0
bAla	Cofactor Metabolism	1	14	0	4	1	0	0	0	1	0	0	0	0	0	0	0	0	0	0	0	0	0	0	0	0	0	0	0	0	0	0	0	0	0	0	0	0	0	0	0	0	0	0	0	0	0	0	0
Biot	Cofactor Metabolism	0	2	0	0	0	0	0	0	2	0	0	1	1	0	0	0	0	0	3	1	0	0	0	0	0	0	0	1	0	0	0	0	0	0	0	0	0	0	0	0	0	0	0	0	0	0	0	0
DeCoA	Cofactor Metabolism	1	9	0	2	1	3	0	0	3	0	0	0	12	0	0	0	0	0	5	0	0	0	4	0	0	0	0	0	0	2	0	0	0	0	0	0	0	0	1	0	0	0	0	0	0	1	0	0
FAD	Cofactor Metabolism	0	3	0	1	0	0	0	0	0	0	0	0	2	0	0	0	0	0	0	0	0	0	2	0	0	0	0	0	0	0	0	0	0	0	0	0	0	0	0	0	0	0	0	0	0	0	0	0
FMN	Cofactor Metabolism	0	4	0	1	2	1	0	1	2	0	0	1	4	0	0	2	4	0	2	0	1	0	1	0	1	0	0	0	0	0	1	0	0	0	0	0	0	0	0	0	0	0	1	1	0	1	0	0
Folate	Cofactor Metabolism	1	6	0	2	0	1	0	0	3	0	0	1	5	1	0	0	0	0	4	0	0	1	2	0	0	1	0	0	0	0	0	0	0	0	0	0	0	0	0	0	0	1	0	0	0	0	0	0
MalCoA	Cofactor Metabolism	0	8	0	2	0	0	0	0	0	0	0	0	5	0	0	0	0	0	0	0	0	0	1	0	0	0	0	0	0	0	0	0	0	0	0	0	0	0	0	0	0	0	0	0	0	0	0	0
NAAD	Cofactor Metabolism	2	3	0	1	0	0	0	0	0	0	0	0	4	0	0	0	0	0	0	0	0	0	1	0	0	0	0	0	0	0	0	0	0	0	0	0	0	0	0	0	0	0	1	1	0	1	0	0
NAD	Cofactor Metabolism	0	3	0	1	1	0	0	0	0	0	1	3	1	0	0	0	0	0	0	0	0	0	0	0	0	0	0	0	0	0	0	0	0	0	0	0	0	0	0	0	0	0	0	0	0	0	0	0
NADH	Cofactor Metabolism	0	5	0	0	0	0	0	0	0	0	0	0	4	0	0	0	0	0	0	0	0	0	0	0	0	0	0	0	0	0	0	0	0	0	0	0	0	0	0	0	0	0	0	0	0	0	0	0
NADP	Cofactor Metabolism	0	3	0	0	0	0	0	0	0	0	0	0	4	0	0	0	0	0	0	0	0	0	1	0	0	0	0	0	0	0	0	0	0	0	0	0	0	0	0	0	0	0	1	1	0	1	0	0
NADPH	Cofactor Metabolism	0	4	0	2	2	0	0	0	0	0	0	0	5	0	0	0	0	0	0	0	0	0	2	0	0	0	0	0	0	0	0	0	0	0	0	0	0	0	0	0	0	0	0	0	0	0	0	0
Nic	Cofactor Metabolism	0	1	0	0	0	0	0	0	0	0	0	0	0	0	1	0	0	0	0	0	0	0	0	0	0	0	0	0	0	0	0	0	0	0	0	0	0	0	0	0	0	0	0	0	0	0	0	0
NicAm	Cofactor Metabolism	1	2	0	0	0	0	0	0	0	0	0	0	0	0	0	0	0	0	0	0	0	0	0	1	0	0	0	0	0	0	0	0	0	0	0	0	0	0	0	0	0	0	0	0	0	0	0	0
Pan	Cofactor Metabolism	0	4	0	1	0	1	0	0	3	0	0	2	3	0	0	0	0	0	3	1	0	0	1	0	0	0	0	1	1	0	0	0	0	0	0	0	0	0	0	0	0	0	0	0	0	0	0	0
Panto	Cofactor Metabolism	0	0	0	0	0	0	0	0	0	0	0	0	0	0	0	0	0	0	0	0	0	0	0	0	0	0	0	0	0	0	0	0	0	0	0	0	0	0	0	0	0	0	0	0	0	0	0	0
PLP	Cofactor Metabolism	1	2	0	0	0	0	0	0	0	0	0	0	1	0	0	0	0	0	0	0	0	0	0	0	0	0	0	0	0	0	0	0	0	0	0	0	0	0	0	0	0	0	0	0	0	0	0	0
PM	Cofactor Metabolism	1	15	2	4	2	0	0	4	0	1	7	3	0	2	4	1	0	0	0	0	1	1	2	1	2	0	0	0	2	0	0	1	0	0	0	0	0	0	0	1	0	1	0	0	0	0	1	1
Prenol	Cofactor Metabolism	0	0	0	0	0	0	0	0	0	0	0	0	0	0	0	0	0	0	0	0	0	0	0	0	0	0	0	0	0	0	0	0	0	0	0	0	0	0	0	0	0	0	0	0	0	0	0	0
PyrAl	Cofactor Metabolism	6	13	0	1	0	0	0	6	1	0	2	6	0	3	6	0	3	0	0	0	0	3	0	0	0	2	0	0	0	0	1	0	0	0	1	0	0	0	0	0	0	2	0	0	0	0	0	1
QA	Cofactor Metabolism	0	0	0	0	0	0	0	0	0	0	0	0	0	0	0	0	0	0	0	0	0	0	0	0	0	0	0	0	0	0	0	0	0	0	0	0	0	0	0	0	0	0	0	0	0	0	0	0
Qui	Cofactor Metabolism	0	1	0	0	0	0	0	0	0	0	0	0	0	0	0	0	0	0	0	0	0	0	0	0	0	0	0	0	0	0	0	0	0	0	0	0	0	0	0	0	0	0	0	0	0	0	0	0
THF	Cofactor Metabolism	0	8	0	2	5	1	0	2	3	0	0	2	7	2	0	0	0	0	3	0	1	1	0	0	0	1	0	0	0	0	0	0	0	0	0	0	0	0	0	0	0	0	0	0	0	0	0	0
VitB1	Cofactor Metabolism	3	10	0	2	1	0	0	1	0	0	1	4	1	0	1	0	1	0	0	0	0	2	0	0	0	0	0	0	0	0	0	0	0	0	0	0	0	0	1	0	0	0	0	0	0	0	0	1
VitB2	Cofactor Metabolism	5	15	1	6	10	2	0	1	7	0	0	3	12	2	0	7	4	0	6	1	2	1	1	0	2	0	0	0	0	1	9	0	0	0	0	0	0	0	6	0	0	1	6	6	0	4	0	0
VitB6	Cofactor Metabolism	5	13	0	3	0	0	0	1	0	0	1	5	0	1	1	0	0	0	0	0	1	1	0	0	0	1	0	0	0	0	0	0	0	0	0	0	0	0	0	0	0	1	0	0	0	0	0	0
Ade	Nucleotide Metabolism	5	27	0	4	3	0	0	0	1	4	1	3	1	1	5	0	0	0	0	0	1	0	0	0	1	0	0	0	0	0	1	0	2	0	0	0	0	1	0	0	0	4	0	0	0	0	0	0
ADP	Nucleotide Metabolism	0	3	0	1	0	1	0	0	2	0	0	0	5	0	0	0	0	0	2	0	0	0	1	0	0	0	0	0	0	1	0	0	0	0	0	0	0	0	1	0	0	0	1	1	0	2	0	0
AMP	Nucleotide Metabolism	0	1	0	0	0	0	0	0	1	0	0	0	1	0	0	0	0	0	1	0	0	0	0	0	0	0	0	0	0	0	0	0	0	0	0	0	0	0	0	0	0	0	0	0	0	0	0	0
ATP	Nucleotide Metabolism	0	2	0	0	0	1	0	0	1	0	0	0	3	0	0	0	0	0	1	0	0	0	1	0	0	0	0	0	0	0	0	0	0	0	0	0	0	0	0	0	0	0	0	0	0	0	0	0
CamP	Nucleotide Metabolism	1	4	0	1	2	0	0	0	0	0	0	0	1	0	0	0	0	0	0	0	0	0	0	0	0	0	0	0	0	0	0	0	0	0	0	0	0	0	0	0	0	0	0	0	0	0	0	0
CDP	Nucleotide Metabolism	0	0	0	0	0	1	0	0	2	0	0	0	3	0	0	0	0	0	2	0	0	0	1	0	0	0	0	0	0	1	0	0	0	0	0	0	0	0	0	0	0	0	0	0	0	0	0	0
cGMP	Nucleotide Metabolism	0	5	0	1	0	1	0	0	3	1	0	0	4	0	0	0	0	0	3	0	0	2	1	0	0	0	0	0	1	1	0	0	0	0	0	0	0	0	0	0	0	0	1	1	0	1	0	0
CMP	Nucleotide Metabolism	0	1	0	0	0	0	0	0	0	0	0	0	1	0	0	0	0	0	1	0	0	0	0	0	0	0	0	0	0	1	0	0	0	0	0	0	0	0	0	0	0	0	0	0	0	0	0	0
Ctd	Nucleotide Metabolism	0	28	1	9	0	2	0	7	7	1	1	1	13	0	11	2	0	1	9	0	1	3	1	0	21	0	0	0	1	0	0	0	0	0	0	0	0	0	0	0	0	14	1	1	0	1	1	0
CTP	Nucleotide Metabolism	0	0	0	0	0	0	0	0	0	0	0	0	5	0	0	0	0	0	0	0	0	0	1	0	0	0	0	0	0	0	0	0	0	0	0	0	0	0	0	0	0	0	0	0	0	0	0	0
cycAMP	Nucleotide Metabolism	1	8	0	0	0	1	0	0	1	0	0	0	3	0	0	0	0	0	1	0	0	0	1	0	0	0	0	0	0	0	0	0	0	0	0	0	0	0	0	0	0	0	0	0	0	0	0	0
Cyt	Nucleotide Metabolism	2	17	1	3	0	1	0	4	7	2	2	1	10	0	11	0	0	1	7	0	0	2	0	0	2	0	1	0	0	0	0	0	0	1	0	0	0	0	0	1	0	2	0	0	0	0	0	0
DHO	Nucleotide Metabolism	0	0	0	0	0	0	0	0	0	0	0	0	0	0	0	0	0	0	0	0	0	0	0	0	0	0	0	0	0	0	0	0	0	0	0	0	0	0	0	0	0	0	0	0	0	0	0	0
GDP	Nucleotide Metabolism	0	1	0	0	0	0	0	0	1	0	0	0	1	0	0	0	0	0	1	0	0	0	0	0	0	0	0	0	0	0	0	0	0	0	0	0	0	0	0	0	0	0	0	0	0	0	0	0
GMP	Nucleotide Metabolism	0	0	0	0	0	0	0	0	0	0	0	0	1	0	0	0	0	0	0	0	0	0	0	0	0	0	0	0	0	0	0	0	0	0	0	0	0	0	0	0	0	0	0	0	0	0	0	0
GTP	Nucleotide Metabolism	0	2	0	0	0	2	0	0	2	1	0	0	6	1	0	0	0	0	2	0	0	0	2	0	0	0	0	0	0	1	0	0	0	0	0	0	0	1	0	0	0	0	0	0	0	0	0	0
Gua	Nucleotide Metabolism	0	12	0	1	0	0	0	0	3	0	0	0	3	0	0	0	0	0	2	0	0	0	0	0	1	0	0	0	0	0	0	0	1	0	0	0	0	1	0	0	0	1	0	0	0	0	0	0
Guas	Nucleotide Metabolism	0	8	0	1	0	0	0	0	2	0	0	0	2	0	0	0	0	0	1	0	0	0	0	0	1	0	0	0	0	0	0	0	0	0	0	0	0	0	0	0	0	1	0	0	0	0	0	0
Hxn	Nucleotide Metabolism	0	11	0	1	0	0	0	0	3	0	0	0	3	0	0	0	0	0	2	0	0	0	0	0	1	0	0	0	0	0	0	0	1	0	0	0	0	0	0	0	0	3	0	0	0	0	0	0
IDP	Nucleotide Metabolism	0	0	0	0	0	0	0	0	1	0	0	0	2	0	0	0	0	0	2	0	0	0	0	0	0	0	0	0	0	1	0	0	0	0	0	0	0	0	0	0	0	0	0	0	0	0	0	0
IMP	Nucleotide Metabolism	0	2	0	0	0	1	0	0	2	0	0	0	4	0	0	0	0	0	2	0	0	0	1	0	0	0	0	0	0	1	0	0	0	0	0	0	0	0	0	0	0	0	0	0	0	0	0	0
Ino	Nucleotide Metabolism	1	17	1	2	1	1	0	0	2	1	0	0	8	0	0	0	0	0	2	0	0	0	1	0	1	0	0	0	0	0	0	0	0	0	0	0	0	0	0	0	0	1	1	1	0	1	0	0
ITP	Nucleotide Metabolism	0	0	0	0	0	0	0	0	0	0	0	0	1	0	0	0	0	0	0	0	0	0	0	0	0	0	0	0	0	0	0	0	0	0	0	0	0	0	0	0	0	0	0	0	0	0	0	0
Oro	Nucleotide Metabolism	0	0	0	0	0	0	0	0	0	0	0	0	0	0	0	0	0	0	0	0	0	0	0	0	0	0	0	0	0	0	0	0	0	0	0	0	0	0	0	0	0	0	0	0	0	0	0	0
PRPP	Nucleotide Metabolism	0	0	0	0	0	0	0	0	0	0	0	0	2	0	0	0	0	0	0	0	0	0	1	0	0	0	0	0	0	0	0	0	0	0	0	0	0	0	0	0	0	0	0	0	0	0	0	0
Thy	Nucleotide Metabolism	0	0	0	0	0	0	0	0	0	0	0	0	0	0	0	0	0	0	0	0	0	0	0	0	0	0	0	0	0	0	0	0	0	0	0	0	0	0	0	0	0	0	0	0	0	0	0	0
UDP	Nucleotide Metabolism	0	0	0	0	0	0	0	0	0	0	0	0	1	0	0	0	0	0	0	0	0	0	0	0	0	0	0	0	1	0	0	0	0	0	0	0	0	0	0	0	0	0	0	0	0	0	0	0
UMP	Nucleotide Metabolism	0	1	0	0	0	3	0	0	3	0	0	0	6	0	0	0	0	0	3	0	0	0	3	0	0	0	0	0	0	1	1	0	0	0	0	0	0	0	2	0	0	0	4	4	0	5	0	0
Ura	Nucleotide Metabolism	10	151	39	25	19	7	8	74	33	110	9	13	31	3	125	54	3	4	14	3	17	48	3	11	254	27	0	0	52	2	104	10	6	8	1	0	10	5	5	2	0	222	2	2	0	2	7	1
Uri	Nucleotide Metabolism	0	25	0	6	0	1	1	5	5	0	0	1	9	0	10	3	0	0	5	0	0	4	1	0	35	0	0	0	2	0	0	0	0	0	0	0	0	0	0	0	0	30	1	1	0	1	0	0
UTP	Nucleotide Metabolism	0	0	0	0	0	1	0	0	2	0	2	0	5	0	0	0	0	0	2	0	0	0	2	0	0	0	0	0	0	0	0	0	0	0	0	0	0	0	0	0	0	0	0	0	0	0	0	0
Xan	Nucleotide Metabolism	0	8	0	1	0	0	0	0	1	0	0	0	2	0	0	0	0	0	1	0	0	0	0	0	1	0	0	0	0	0	0	0	1	0	0	0	0	0	0	0	0	1	0	0	0	0	0	0
Xantho	Nucleotide Metabolism	0	3	0	0	0	1	0	0	2	0	0	0	3	0	0	0	0	0	2	0	0	0	1	0	0	0	0	0	0	0	0	0	0	0	0	0	0	0	0	0	0	0	0	0	0	0	0	0
4HBA	Other	0	0	0	0	0	0	0	0	0	0	0	0	0	0	0	0	0	0	0	0	0	0	0	0	0	0	0	0	0	0	0	0	0	0	0	0	0	0	0	0	0	0	0	0	0	0	0	0
CysGly	Other	0	1	0	0	0	1	0	0	1	0	0	0	2	0	0	0	0	0	1	0	0	0	1	0	0	0	0	0	0	0	0	0	0	0	0	0	0	0	0	0	0	0	0	0	0	0	0	0
DPM	Other	0	6	0	0	1	0	0	2	0	0	2	0	0	0	1	0	0	0	0	0	0	0	0	0	0	0	0	0	0	0	0	0	0	0	0	0	0	0	0	0	0	0	0	0	0	0	0	0
GluCys	Other	0	2	0	0	0	0	0	0	1	0	0	0	1	0	0	0	0	0	0	0	0	0	0	0	0	0	0	0	0	0	0	0	0	0	0	0	0	0	0	0	0	0	0	0	0	0	0	0
MeFo	Other	3	19	0	3	1	0	0	2	0	0	4	0	0	0	3	0	0	0	0	0	2	0	0	0	0	0	0	0	0	0	0	0	0	0	0	0	0	0	0	0	0	0	0	0	0	0	0	0
MeSOx	Other	0	0	0	0	0	0	0	0	0	0	0	0	0	0	0	0	0	0	0	0	0	0	0	0	0	0	0	0	0	0	0	0	0	0	0	0	0	0	0	0	0	0	0	0	0	0	0	0
Norva	Other	0	0	0	0	0	0	0	0	0	0	0	0	0	0	0	0	0	0	0	0	0	0	0	0	0	0	0	0	0	0	0	0	0	0	0	0	0	0	0	0	0	0	0	0	0	0	0	0
PanLac	Other	0	0	0	0	0	0	0	0	1	0	0	0	0	0	0	0	0	0	0	0	0	0	0	0	0	0	0	0	0	0	0	0	0	0	0	0	0	0	0	0	0	0	0	0	0	0	0	0
PTM	Other	4	26	7	8	6	0	0	2	0	0	3	0	0	1	6	0	0	0	2	0	0	0	0	0	1	0	0	0	0	0	0	0	0	0	0	0	0	0	0	0	0	0	0	0	0	1	0	0
Sero	Other	2	21	1	5	6	0	0	1	1	1	4	0	1	0	1	1	0	0	1	0	0	0	0	0	0	0	0	0	1	0	0	0	0	0	0	0	0	0	0	1	0	0	0	0	0	0	0	0
Taur	Other	0	0	0	0	0	0	0	0	0	0	0	0	1	0	0	0	0	0	0	0	0	0	0	0	0	0	0	0	0	0	0	0	0	0	0	0	0	0	0	0	0	0	0	0	0	0	0	0
TYM	Other	2	19	0	7	4	0	0	3	0	1	1	2	0	1	4	0	0	0	0	0	0	0	0	0	0	0	0	0	0	0	0	0	0	0	0	0	0	0	0	0	0	1	0	0	0	0	0	0
VitK3	Other	0	0	0	0	0	0	0	0	1	0	1	0	1	0	0	0	0	0	1	0	0	0	0	0	0	0	0	0	0	0	0	0	0	0	0	0	0	0	0	0	0	0	0	0	0	0	0	0
[truncated: 3 more columns]

## Sheet: G
		Explained fraction of significant m/z features
Spike-in standard abbr.	Total number of significant features	Single modifications	Multiple modifications	Multiple modifications + MS2 features
G3P	5464	0.000366032	0.83437	0.85798
Fum	972	0	0	0
Ura	525	0	0	0.00952381
G6P	202	0.00990099	0.019802	0.0544554
Mal	182	0.021978	0.032967	0.0384615
R1P	163	0	0.00613497	0.00613497
Pro	158	0.0253165	0.0506329	0.0696203
Ctd	133	0.0526316	0.105263	0.218045
Uri	113	0.0530973	0.115044	0.176991
Phe	108	0.0185185	0.0462963	0.0555556
3HBA	101	0	0	0
Ade	90	0.0333333	0.0555556	0.166667
Cyt	87	0.045977	0.149425	0.264368
VitB2	87	0.172414	0.712644	0.770115
PTM	85	0.0235294	0.0588235	0.152941
PyrAl	83	0.13253	0.228916	0.325301
TRPM	80	0.025	0.0625	0.15
Suc	73	0	0.0136986	0.0136986
TYM	69	0.0289855	0.0724638	0.318841
OHHis	68	0.0882353	0.367647	0.485294
Sero	62	0.0483871	0.225806	0.258065
PM	59	0.118644	0.457627	0.508475
MeFo	59	0.0338983	0.0847458	0.338983
Ino	57	0.157895	0.315789	0.438596
GlcNAc	56	0.0714286	0.303571	0.303571
GABA	54	0.037037	0.203704	0.240741
VitB1	50	0	0	0.8
VitB6	42	0.166667	0.333333	0.47619
AlaAla	42	0.0714286	0.142857	0.142857
NAD	41	0.146341	0.219512	0.439024
THF	39	0	0	0
Asp	37	0.0810811	0.162162	0.162162
Gua	36	0.0833333	0.194444	0.194444
Hxn	35	0.0857143	0.2	0.2
DeCoA	35	0.171429	0.685714	0.685714
GAP	35	0	0	0
bAla	35	0	0.0285714	0.0285714
Trp	33	0.333333	0.484848	0.575758
HoCys	32	0.03125	0.0625	0.0625
Chor	32	0	0	0
cGMP	32	0.34375	0.53125	0.59375
CamP	32	0	0	0
DPM	31	0.0645161	0.16129	0.225806
Prep	30	0.1	0.4	0.4
MalCoA	29	0.0689655	0.103448	0.103448
cycAMP	28	0.25	0.392857	0.464286
6PG	28	0.142857	0.214286	0.214286
Folate	28	0.321429	0.535714	0.785714
Pan	27	0.37037	0.666667	0.703704
Xan	27	0.111111	0.185185	0.185185
Cys	26	0	0	0
SucCoA	26	0	0	0
FMN	25	0.32	0.44	0.44
Met	25	0.16	0.28	0.44
Guas	25	0.08	0.16	0.2
Isle	24	0.0833333	0.25	0.375
Gln	23	0.434783	0.73913	0.956522
UMP	22	0.5	0.818182	0.909091
Arg	22	0.363636	0.545455	0.727273
GSSG	20	0.35	0.65	0.65
Sper	20	0.3	0.55	0.85
NAcGlut	19	0.578947	0.789474	0.842105
His	19	0.210526	0.789474	0.842105
UDPGlcNAc	18	0.722222	1	1
S7P	18	0	0.0555556	0.333333
DHAP	18	0.222222	0.333333	0.333333
Spe	18	0.166667	0.222222	0.666667
GTP	18	0.555556	0.833333	0.833333
DHQ	17	0.235294	0.470588	0.588235
Ppyr	16	0.1875	0.4375	0.4375
IMP	16	0.625	0.8125	0.875
NAAD	16	0.3125	0.6875	0.6875
ADP	15	0.666667	1	1
Biot	15	0.266667	0.466667	0.6
DHS	14	0.357143	0.428571	0.428571
NADPH	14	0.285714	0.785714	0.785714
Leu	14	0.142857	0.357143	0.571429
Xantho	13	0.461538	0.769231	0.846154
Tyr	13	0.230769	0.615385	0.692308
NADP	13	0.384615	0.769231	0.769231
NicAm	12	0.166667	0.416667	0.583333
NADH	12	0.166667	0.416667	0.416667
PLP	12	0.166667	0.5	0.5
Qui	11	0.0909091	0.181818	0.181818
GLX	11	0	0	0
Cit	11	0.454545	0.727273	1
UTP	11	0.727273	1	1
FAD	11	0.545455	0.818182	0.909091
HPP	11	0.0909091	0.181818	0.363636
AcCoA	10	0.4	0.6	0.6
ATP	10	0.7	1	1
Orni	10	0.4	0.6	0.6
DHO	10	0.2	0.4	0.4
Ru5P	10	0	0.1	0.1
Dap	10	0.7	1	1
CysGly	10	0	0	0
UDP	9	0.111111	0.222222	0.222222
Cada	9	0.222222	0.444444	0.555556
QA	9	0.333333	0.666667	0.666667
R5P	9	0	0.111111	0.111111
Lys	8	0.25	0.5	0.5
CTP	8	0.5	0.875	0.875
CMP	8	0.625	0.875	1
CDP	8	0.625	0.875	0.875
GluCys	8	0.25	0.5	0.5
Ser	7	0	0.285714	0.285714
Asn	7	0.428571	0.714286	0.857143
2KBA	7	0	0	0
OHPro	7	0.142857	0.285714	0.571429
Hser	7	0.285714	0.571429	0.714286
Nic	7	0.142857	0.428571	0.428571
SAA	6	0.166667	0.333333	0.333333
Thr	6	0.666667	0.833333	1
IDP	6	0.666667	1	1
Taur	6	0.166667	0.5	0.5
ShiP	6	0.666667	1	1
SAR	6	0	0.166667	0.166667
Ala	6	0	0.333333	0.333333
AMP	6	0.5	0.833333	0.833333
PanLac	6	0	0	0
Ga6P	6	0.333333	1	1
PRPP	5	0.6	1	1
GDP	5	0.6	1	1
F6P	5	0	0.2	0.2
Norva	5	0	0	0
GluAla	5	0.4	0.8	0.8
Cute	5	0.2	0.4	0.4
FBP	5	0.2	0.4	0.4
VitK3	5	0	0	0
PEP	4	0.5	1	1
Val	4	0	0.25	0.75
GMP	4	0.25	0.75	0.75
Anth	4	0.5	0.75	1
OAA	4	0	0.25	0.25
3PG	4	0.5	1	1
GSH	3	0	0	0
23BPG	3	0.333333	1	1
Glu	3	0	0	0.333333
ITP	3	0.333333	1	1
KetoLeu	2	0.5	1	1
DOPA	2	0	0	0
SktA	2	0	0.5	0.5
Ketovaline	2	0	0	0
Oro	2	0	0.5	0.5
Indo	1	0	1	1
KetoIsle	1	0	1	1
G1P	1	0	1	1
Thy	1	0	1	1
MeSOx	1	0	1	1
4HBA	1	0	0	0
Panto	1	0	0	0
Gly	1	0	1	1
E4P	1	0	0	0
IsoCit	0	NaN	NaN	NaN
AKG	0	NaN	NaN	NaN
ArgSuc	0	NaN	NaN	NaN
CitR	0	NaN	NaN	NaN
Pyr	0	NaN	NaN	NaN
Prenol	0	NaN	NaN	NaN
Put	0	NaN	NaN	NaN

## Sheet: H
Spike-in standard abbr.	Number of MS2 m/z features
G3P	58
VitB1	26
OHHis	23
VitB6	17
MeFo	16
PTM	13
Gln	13
PyrAl	13
Ade	13
Cyt	12
Trp	12
PM	12
GABA	11
VitB2	11
Sper	11
Arg	10
Met	10
TYM	10
Spe	9
Pro	9
TRPM	9
G6P	7
Leu	7
Tyr	7
Isle	7
Sero	7
Cit	7
Uri	7
NAcGlut	6
NicAm	6
Ino	6
DPM	5
QA	5
Phe	5
NAD	5
Biot	5
Ctd	5
Asn	4
Thr	4
OHPro	4
cycAMP	4
Hser	4
PLP	4
His	4
Ga6P	4
cGMP	4
UMP	4
Lys	3
Hxn	3
HPP	3
Nic	3
IMP	3
Val	3
Gua	3
Guas	3
Anth	3
Cada	3
CMP	3
Mal	3
HoCys	2
AMP	2
GMP	2
Ala	2
CDP	2
Xan	2
Folate	2
ADP	2
23BPG	2
DHQ	2
Cute	2
Xantho	2
SAA	2
Taur	2
PEP	2
Ser	2
GluCys	1
F6P	1
Gly	1
Asp	1
FAD	1
Glu	1
bAla	1
FMN	1
GDP	1
Suc	1
SAR	1
SktA	1
GTP	1
Thy	1
Pan	1
R1P	1
DHAP	1
KetoLeu	1
DHO	1
ITP	1
6PG	1
DHS	1
Ura	1
S7P	1
UDPGlcNAc	1
AlaAla	1
UDP	1
Oro	1
Ru5P	0
CTP	0
Cys	0
CitR	0
MalCoA	0
Chor	0
ShiP	0
CamP	0
SucCoA	0
ATP	0
R5P	0
ArgSuc	0
THF	0
AKG	0
UTP	0
AcCoA	0
VitK3	0
4HBA	0
3PG	0
3HBA	0
CysGly	0
E4P	0
Dap	0
NADPH	0
Panto	0
PanLac	0
Orni	0
OAA	0
Norva	0
IDP	0
Indo	0
GSH	0
NADP	0
NADH	0
IsoCit	0
KetoIsle	0
Ketovaline	0
NAAD	0
GSSG	0
GLX	0
DeCoA	0
G1P	0
DOPA	0
Qui	0
MeSOx	0
FBP	0
Pyr	0
Fum	0
Put	0
GluAla	0
PRPP	0
Prep	0
Prenol	0
GAP	0
GlcNAc	0
Ppyr	0
2KBA	0

## Sheet: I
Spike-in standard	Abbr.	Number of misannotations
2-Ketobutyric acid	2KBA	0
3-Hydroxybenzoate	3HBA	0
3-Phosphoglycerate	3PG	2
4-Hydroxybenzoate	4HBA	0
6-Phosphogluconate	6PG	1
2,3-Bisphosphoglycerate	23BPG	2
Acetyl-CoA	AcCoA	0
Adenine	Ade	5
Adenosine 5-diphosphate	ADP	0
α-Ketoglutaric acid	AKG	0
L-Alanine	Ala	2
D-Alanyl-Alanine	AlaAla	1
Adenosine 5-monophosphate	AMP	0
Anthranilate	Anth	1
L-Arginine	Arg	2
Argininosuccinic acid	ArgSuc	0
L-Asparagine	Asn	0
L-Aspartic acid	Asp	2
Adenosine 5-triphosphate	ATP	0
beta-Alanine	bAla	1
Biotin	Biot	0
Cadaverine	Cada	0
Carbamoyl-phosphate	CamP	0
Cytidine 5′-diphosphate disodium salt	CDP	0
Guanosine 3,5-cyclic-monophosphate	cGMP	2
Chorismate	Chor	7
L-Citrulline	Cit	1
Citrate	CitR	0
Cytidine 5-monophosphate disodium salt	CMP	0
Cytidine	Ctd	5
Cytidine 5′-triphosphate disodium salt	CTP	0
Cumate	Cute	1
Adenosine 3,5-cyclic-monophosphate	cycAMP	0
L-Cysteine	Cys	0
Cys-Gly, oxidized	CysGly	0
Cytosine	Cyt	2
2,6-Diaminopimelic acid	Dap	0
3′-Dephosphocoenzyme A	DeCoA	2
Dihydroxyacetonephosphate	DHAP	0
L-Dihydroorotic acid	DHO	2
3-Dehydroquinate	DHQ	4
3-Dehydroshikimate	DHS	1
3,4-Dihydroxy-L-phenylalanine	DOPA	0
Dopamine hydrochloride	DPM	1
D-Erythrose-4-phosphate	E4P	0
D-Fructose-6-phosphate	F6P	1
Riboflavin 5′-adenosine diphosphate	FAD	0
D-Fructose-1,6-bisphosphate	FBP	0
Riboflavin 5′-monophosphate	FMN	0
Folic acid	Folate	0
Fumarate	Fum	6
a-D-Glucose-1-phosphate	G1P	1
Glycerol 3-phosphate	G3P	36
D-Glucose-6-phosphate	G6P	1
D-Glucosamine-6-phosphate	Ga6P	2
γ-Aminobutyric acid	GABA	0
Glyceraldehyde-3-phosphate	GAP	3
Guanosine 5-diphosphate	GDP	0
N-Acetyl-D-glucosamine	GlcNAc	2
L-Glutamine	Gln	1
L-Glutamic acid	Glu	0
γ-L-Glutamyl-L-alanine	GluAla	2
γ-L-Glutamyl-L-cysteine	GluCys	0
Glyoxylic acid monohydrate	GLX	1
Glycine	Gly	0
Guanosine 5-monophosphate	GMP	2
L-Glutathione reduced	GSH	0
L-Glutathione oxidized	GSSG	0
Guanosine 5-triphosphate	GTP	1
Guanine	Gua	0
Guanosine	Guas	1
L-Histidine	His	0
DL-Homocysteine	HoCys	0
4-Hydroxyphenylpyruvate	HPP	1
L-Homoserine	Hser	3
Hypoxanthine	Hxn	0
Inosine 5′-diphosphate	IDP	0
Inosine 5′-monophosphate disodium salt hydrate	IMP	3
Indole	Indo	0
Inosine	Ino	5
L-Isoleucine	Isle	0
Isocitrate	IsoCit	0
Inosine 5′-triphosphate	ITP	0
(±)-3-Methyl-2-oxovaleric acid (=Ketoisoleucine)	KetoIsle	0
4-Methyl-2-oxovalerate (= Ketoleucine)	KetoLeu	1
3-Methyl-2-oxobutyrate	Ketovaline	0
L-Leucine	Leu	2
L-Lysine	Lys	0
L-(-)-Malic acid	Mal	3
Malonyl-CoA	MalCoA	1
Metformin	MeFo	0
L-Methionine sulfoximine	MeSOx	0
L-Methionine	Met	5
Nicotinic acid adenine dinucleotide phosphate sodium salt	NAAD	1
N-Acetyl-L-glutamic acid	NAcGlut	3
β-Nicotinamide adenine dinucleotide hydrate	NAD	5
β-Nicotinamide adenine dinucleotide, reduced disodium salt hydrate	NADH	0
β-Nicotinamide adenine dinucleotide phosphate sodium salt hydrate	NADP	0
β-Nicotinamide adenine dinucleotide 2′-phosphate reduced tetrasodium salt hydrate	NADPH	1
Nicotinic acid	Nic	0
Nicotinamide	NicAm	1
DL-Norvaline	Norva	0
Oxaloacetic acid	OAA	0
L-Histidinol	OHHis	1
trans-4-Hydroxyproline	OHPro	1
L-Ornithine	Orni	0
Orotic acid potassium salt	Oro	0
Pantothenate	Pan	1
D-(−)-Pantolactone	PanLac	0
(R-)Pantoate	Panto	0
Phosphoenolpyruvate	PEP	0
L-Phenylalanine	Phe	1
Pyridoxal 5′-phosphate	PLP	1
Pyridoxamine	PM	2
Phenylpyruvate	Ppyr	2
Prenol	Prenol	0
Prephenate	Prep	6
L-Proline	Pro	0
5-Phosphoribosyl-1-pyrophosphate	PRPP	0
Phenethylamine	PTM	0
Putrescine dihydrochloride	Put	0
Pyruvate	Pyr	0
Pyridoxal	PyrAl	4
2,3-Pyridinedicarboxylic acid (Quinolinic acid)	QA	2
Quinate	Qui	2
D-Ribose-1-phosphate	R1P	1
D-Ribose-5-phosphate	R5P	1
D-Ribulose-5-phosphate	Ru5P	1
Sedoheptulose-7-phosphate	S7P	1
Salicylic acid	SAA	1
Sarcosine	SAR	1
L-Serine	Ser	2
Serotonin	Sero	1
Shikimate 3-phosphate	ShiP	0
Shikimic acid	SktA	1
Spermine	Spe	0
Spermidine trihydrochloride	Sper	0
Succinate	Suc	1
Succinyl-CoA	SucCoA	2
Taurine	Taur	0
Tetrahydrofolic acid	THF	6
L-Threonine	Thr	2
Thymine	Thy	0
L-Tryptophane	Trp	1
Tryptamine	TRPM	2
Tyramine	TYM	1
L-Tyrosine	Tyr	2
Uridine 5′-diphosphate disodium salt hydrate	UDP	0
Uridine 5′-diphospho-N-acetylglucosamine sodium salt	UDPGlcNAc	0
Uridine 5′-monophosphate	UMP	1
Uracil	Ura	2
Uridine	Uri	1
Uridine 5′-triphosphate tris salt	UTP	1
L-Valine	Val	1
Thiamine	VitB1	3
Riboflavin (vitamin B2/G)	VitB2	0
Pyridoxine (vitamin B6)	VitB6	2
Menadione	VitK3	1
Xanthine sodium salt	Xan	1
Xanthosine	Xantho	1

[truncated: 1 more sheets: J]
